# Supplementary material for: Effects of Fermented Polygonum cuspidatum on the Skeletal Muscle Functions
Source: Nutrients. 2024 Jan 19;16(2):305. doi: 10.3390/nu16020305 (PMC10818974; doi:10.3390/nu16020305)
Supplement: Supplementary file 1 [file nutrients-16-00305-s001.zip]

Archive with 3 entries (3 files):
- Figure S1.docx
- Supplementary Table (Table S1, Table S3)_2785447-R1.docx
- Supplementary Table 2 (Table S2)_List of DEGs obtained from RNA-sequencing.xlsx
