# Supplementary material for: Effects of Fermented Polygonum cuspidatum on the Skeletal Muscle Functions
Source: Nutrients. 2024 Jan 19;16(2):305. doi: 10.3390/nu16020305 (PMC10818974; doi:10.3390/nu16020305)
Supplement: Supplementary file 1 [file nutrients-16-00305-s001.zip › Supplementary Table 2 (Table S2)_List of DEGs obtained from RNA-sequencing.xlsx]

## Sheet: data3_fc2_&_raw.p
Gene_ID	Transcript_ID	Gene_Symbol	Description	gene_biotype	Protein_ID	MGI	IMGT/GENE-DB	C2C12_McPc100/McPc0.fc	C2C12_McPc100/McPc0.logCPM	C2C12_McPc100/McPc0.raw.pval	C2C12_McPc100/McPc0.bh.pval	C2C12_McPc300/McPc0.fc	C2C12_McPc300/McPc0.logCPM	C2C12_McPc300/McPc0.raw.pval	C2C12_McPc300/McPc0.bh.pval	C2C12_McPc0.mean	C2C12_McPc100.mean	C2C12_McPc300.mean	N_C2C1_McPc0	N_C2C12_McPc100	N_C2C12_McPc300	C2C12_McPc0_Read_Count	C2C12_McPc110_Read_Count	C2C12_McPc300_Read_Count	C2C12_McPc0_FPKM	C2C12_McPc100_FPKM	C2C12_McPc300_FPKM	C2C12_McPc0_TPM	C2C12_McPc100_TPM	C2C12_McPc300_TPM
11448	NM_009603,XM_006532006,XM_006532007	Chrne	cholinergic receptor, nicotinic, epsilon polypeptide	protein_coding	NP_033733.1;XP_006532069.1;XP_006532070.1	87894	.	-1.59324	1.5357	0.00947126	0.549859	-6.04712	1.0551	1.7098e-16	9.45571e-14	2.18019	1.68536	0.662075	2.18019	1.68536	0.662075	198	153	37	2.00526	1.26737	0.320433	5.26621	3.30841	0.83186
11468	NM_009610	Actg2	actin, gamma 2, smooth muscle, enteric	protein_coding	NP_033740.2	104589	.	-1.73714	4.46517	0.000184848	0.0553029	-8.93663	3.96225	2.01712e-39	1.84062e-35	4.85834	4.09776	2.04689	4.85834	4.09776	2.04689	1570	1113	199	19.4027	11.2222	2.13814	50.9555	29.2949	5.55072
11475	NM_007392,XM_006526606	Acta2	actin, alpha 2, smooth muscle, aorta	protein_coding	NP_031418.1;XP_006526669.1	87909	.	-1.33331	10.391	0.042686	1	-2.15741	10.1331	8.25365e-08	7.72457e-06	10.5846	10.1699	9.47636	10.5846	10.1699	9.47636	86024	79459	45193	552.548	419.693	257.244	1451.1	1095.59	667.817
11488	NM_001110778,NM_009613,XM_006532014,XM_006532015,XM_006532016,XM_006532017,XM_006532018,XM_006532019,XM_006532020,XM_017314225,XM_030245479,XR_388328	Adam11	a disintegrin and metallopeptidase domain 11	protein_coding	NP_001104248.1;NP_033743.2;XP_006532077.1;XP_006532078.1;XP_006532079.1;XP_006532080.1;XP_006532081.1;XP_006532082.1;XP_006532083.1;XP_017169714.1;XP_030101339.1	1098667	.	-2.11673	-0.256237	0.00377352	0.348266	-1.40435	-0.0329916	0.175256	0.63569	1.07452	0.605456	0.837514	1.07452	0.605456	0.837514	62	36	50	0.193798	0.103275	0.136312	0.508952	0.269593	0.353874
11498	NM_009620	Adam4	a disintegrin and metallopeptidase domain 4	protein_coding	NP_033750.1	104731	.	2.5074	-1.63749	0.0195301	0.755551	1.56122	-2.05111	0.451618	0.901393	0.214811	0.491165	0.324039	0.214811	0.491165	0.324039	9	28	16	0.055006	0.141395	0.083619	0.144456	0.369104	0.21708
11514	NM_001291903,NM_001331075,NM_009623	Adcy8	adenylate cyclase 8	protein_coding	NP_001278832.1;NP_001318004.1;NP_033753.2	1341110	.	1.01494	-0.413022	1	1	-4.08423	-1.09003	6.81982e-05	0.00242143	0.776999	0.785968	0.230367	0.776999	0.785968	0.230367	40	50	11	0.128632	0.131543	0.028351	0.337813	0.343385	0.0736
11522	NM_007409	Adh1	alcohol dehydrogenase 1 (class I)	protein_coding	NP_031435.1	87921	.	5.16133	-1.91775	0.00117769	0.185283	19.9581	-0.29739	1.50562e-15	6.48957e-13	0.0994382	0.461119	1.30086	0.0994383	0.461119	1.30086	4	26	93	0.038143	0.241672	0.930317	0.100171	0.630871	2.41515
11535	NM_009627	Adm	adrenomedullin	protein_coding	NP_033757.1	108058	.	1.22034	1.68872	0.269512	1	2.0707	2.15412	1.97237e-05	0.000877946	1.95311	2.17164	2.79691	1.95311	2.17164	2.79691	161	242	378	1.86833	2.29671	3.82734	4.90661	5.99545	9.93596
11548	NM_001284380,NM_001284381,NM_007416,XM_011248675	Adra1b	adrenergic receptor, alpha 1b	protein_coding	NP_001271309.1;NP_001271310.1;NP_031442.2;XP_011246977.1	104774	.	2.85716	-1.02902	0.00191784	0.251803	4.11197	-0.649937	5.7756e-06	0.000311848	0.300894	0.736656	0.970929	0.300894	0.736656	0.970929	13	46	61	0.05555	0.188122	0.26683	0.145886	0.491082	0.692705
11551	NM_007417	Adra2a	adrenergic receptor, alpha 2a	protein_coding	NP_031443.4	87934	.	-1.90193	-2.19538	0.235318	1	-3.87156	-2.4263	0.0250426	0.210372	0.321636	0.176788	0.0880839	0.321636	0.176788	0.0880839	14	9	4	0.057831	0.028507	0.014931	0.151875	0.074416	0.038762
11606	NM_007428,XM_030243248	Agt	angiotensinogen (serpin peptidase inhibitor, clade A, member 8)	protein_coding	NP_031454.4;XP_030099108.1	87963	.	1.71544	-2.12284	0.335094	1	3.1666	-1.56528	0.00778622	0.0931793	0.192462	0.317587	0.542448	0.192462	0.317587	0.542448	8	17	29	0.069288	0.114027	0.212371	0.181964	0.29766	0.551324
11670	NM_001112725,NM_001331112,NM_007436,XM_006532023,XM_006532024,XM_006532026,XM_006532027	Aldh3a1	aldehyde dehydrogenase family 3, subfamily A1	protein_coding	NP_001106196.1;NP_001318041.1;NP_031462.2;XP_006532086.1;XP_006532087.1;XP_006532089.1;XP_006532090.1	1353451	.	2.18609	4.07631	2.26038e-07	0.000257825	4.85337	4.95229	1.03141e-24	1.44793e-21	3.53116	4.59031	5.70772	3.53116	4.59031	5.70772	592	1594	3257	5.91257	13.0799	27.8539	15.5276	34.1445	72.31
11676	NM_001303423,NM_009657	Aldoc	aldolase C, fructose-bisphosphate	protein_coding	NP_001290352.1;NP_033787.2	101863	.	1.36134	1.0417	0.120308	1	2.49802	1.60325	7.38857e-07	5.24675e-05	1.43965	1.73642	2.40084	1.43965	1.73642	2.40084	96	161	272	0.571925	0.790447	1.42855	1.50199	2.06342	3.70859
11731	NM_007449	Ang2	angiogenin, ribonuclease A family, member 2	protein_coding	NP_031475.2	104984	.	3.94975	-2.53193	0.0384743	1	-1.12775	-3.57937	1	1	0.0752138	0.283655	0.066562	0.0752138	0.283655	0.066562	3	15	3	0.101058	0.452952	0.089854	0.265398	1.18241	0.233266
11890	NM_001313925,NM_001313926,NM_001313927,NM_007493	Asgr2	asialoglycoprotein receptor 2	protein_coding	NP_001300854.1;NP_001300855.1;NP_001300856.1;NP_031519.1	88082	.	-1.23106	0.1109	0.374912	1	-3.19045	-0.346004	2.1164e-05	0.000930704	1.11072	0.957189	0.445733	1.11072	0.957189	0.445733	65	65	23	0.722305	0.596462	0.224905	1.89692	1.55703	0.583866
11932	NM_013415,XM_017314232	Atp1b2	ATPase, Na+/K+ transporting, beta 2 polypeptide	protein_coding	NP_038201.1;XP_017169721.1	88109	.	1.53007	1.66704	0.0167187	0.718172	2.57575	2.1625	4.62682e-08	4.53976e-06	1.79893	2.26155	2.88561	1.79893	2.26155	2.88561	139	262	406	0.715844	1.16555	1.90737	1.87995	3.04261	4.95164
11997	NM_009731	Akr1b7	aldo-keto reductase family 1, member B7	protein_coding	NP_033861.2	101918	.	2.41611	-1.82203	0.0425388	1	1.42747	-2.26324	0.679314	0.991165	0.192462	0.430435	0.268568	0.192462	0.430435	0.268568	8	24	13	0.093892	0.254245	0.147128	0.246579	0.663693	0.381951
12006	NM_015732,XM_006532057,XM_006532058,XM_006532059,XM_006532060,XM_030245493	Axin2	axin 2	protein_coding	NP_056547.3;XP_006532120.1;XP_006532121.1;XP_006532122.1;XP_006532123.1;XP_030101353.1	1270862	.	-1.65574	3.36397	0.00101515	0.163951	-2.83463	3.11879	6.5068e-11	1.14182e-08	3.78748	3.1268	2.46394	3.78748	3.1268	2.46394	718	534	287	2.69948	1.64595	0.936949	7.08937	4.29667	2.43237
12020	NM_007524	Nkx3-2	NK3 homeobox 2	protein_coding	NP_031550.2	108015	.	-1.0257	-3.05959	1	1	3.6437	-2.01362	0.0143062	0.144407	0.123263	0.120232	0.411998	0.123263	0.120232	0.411998	5	6	21	0.056229	0.053853	0.199998	0.147668	0.14058	0.519206
12035	NM_001024468,NM_007532,XM_011241566	Bcat1	branched chain aminotransferase 1, cytosolic	protein_coding	NP_001019639.1;NP_031558.3;XP_011239868.1	104861	.	-1.27654	4.24586	0.0993557	1	-2.43188	3.9084	5.44767e-09	6.85655e-07	4.47549	4.14104	3.28323	4.47549	4.14104	3.28323	1191	1149	555	2.46551	1.93922	0.996112	6.47492	5.06223	2.58596
12095	NM_001305448,NM_001305449,NM_001305450,NM_031368	Bglap3	bone gamma-carboxyglutamate protein 3	protein_coding	NP_001292377.1;NP_001292378.1;NP_001292379.1;NP_112736.3	88155	.	2.63995	-0.599423	0.00123242	0.192236	1.99067	-0.874772	0.0236259	0.202714	0.421094	0.924532	0.745705	0.421094	0.924532	0.745705	19	62	43	0.425881	1.1305	0.777209	1.11845	2.95112	2.01768
12097	NM_001032298	Bglap2	bone gamma-carboxyglutamate protein 2	protein_coding	NP_001027469.2	88157	.	2.11882	-0.387584	0.00483422	0.393368	2.03143	-0.430089	0.0101038	0.112569	0.549734	0.989124	0.959297	0.549734	0.989124	0.959297	26	68	60	0.89071	1.90245	1.78275	2.33919	4.96625	4.62811
12163	NM_001256019,NM_007558	Bmp8a	bone morphogenetic protein 8a	protein_coding	NP_001242948.1;NP_031584.1	104515	.	1.16063	1.53896	0.429153	1	-2.00885	1.01261	0.000399776	0.00982512	1.87106	2.03044	1.21543	1.87106	2.03044	1.21543	149	213	84	1.01506	1.19147	0.491167	2.66576	3.11028	1.2751
12176	NM_009760	Bnip3	BCL2/adenovirus E1B interacting protein 3	protein_coding	NP_033890.1	109326	.	1.25211	6.0589	0.117501	1	2.06513	6.50346	5.2077e-07	3.84779e-05	5.91102	6.23056	6.94486	5.91102	6.23056	6.94486	3317	5115	7764	30.7055	38.6489	62.5405	80.6389	100.891	162.358
12236	NM_009773,XM_006498622	Bub1b	BUB1B, mitotic checkpoint serine/threonine kinase	protein_coding	NP_033903.2;XP_006498685.1	1333889	.	-1.4372	4.01749	0.0153652	0.697549	-2.00575	3.83944	4.40306e-06	0.000247249	4.32697	3.83474	3.39322	4.32697	3.83474	3.39322	1069	916	604	4.72999	3.30865	2.32667	12.4219	8.63707	6.04017
12326	NM_009793,XM_006525543,XM_006525544,XM_006525546,XM_030250297,XM_030250298	Camk4	calcium/calmodulin-dependent protein kinase IV	protein_coding	NP_033923.2;XP_006525606.1;XP_006525607.1;XP_006525609.1;XP_030106157.1;XP_030106158.1	88258	.	-1.38733	-0.030117	0.185674	1	-5.80276	-0.574898	3.54047e-08	3.58965e-06	1.07452	0.845329	0.249594	1.07452	0.845329	0.249594	62	55	12	0.081112	0.058581	0.013289	0.213016	0.152922	0.034499
12404	NM_019626	Cbln1	cerebellin 1 precursor protein	protein_coding	NP_062600.2	88281	.	-2.04777	-0.540277	0.0111375	0.594294	-1.57206	-0.396661	0.106102	0.497398	0.919876	0.520598	0.647653	0.919876	0.520598	0.647653	50	30	36	0.346937	0.165878	0.217374	0.911128	0.433017	0.564314
12443	NM_007631,XM_011241977	Ccnd1	cyclin D1	protein_coding	NP_031657.1;XP_011240279.1	88313	.	-1.38226	5.21889	0.0256874	0.855066	-2.62059	4.90004	8.129e-11	1.39957e-08	5.46559	5.01096	4.12756	5.46559	5.01096	4.12756	2421	2157	1047	10.3365	7.5151	3.88741	27.1458	19.6178	10.0919
12495	NM_001304721,NM_009848,XM_006526618,XM_006526619,XM_006526620,XM_017318047	Entpd1	ectonucleoside triphosphate diphosphohydrolase 1	protein_coding	NP_001291650.1;NP_033978.1;XP_006526681.1;XP_006526682.1;XP_006526683.1;XP_017173536.1	102805	.	-2.32172	-1.8977	0.0586665	1	-6.91629	-2.17771	0.000910749	0.018265	0.421094	0.195158	0.066562	0.421094	0.195158	0.066562	19	10	3	0.066665	0.026586	0.008098	0.175075	0.069401	0.021022
12508	NM_007651	Cd53	CD53 antigen	protein_coding	NP_031677.1	88341	.	-1.35571	2.93296	0.0527066	1	-2.89713	2.5642	1.67347e-10	2.82785e-08	3.28673	2.89923	2.0079	3.28673	2.89923	2.0079	491	446	192	2.84373	2.11055	0.964582	7.4682	5.50947	2.5041
12563	NM_007666,XM_006520017,XM_006520018,XM_017316420,XM_017316421	Cdh6	cadherin 6	protein_coding	NP_031692.2;XP_006520080.1;XP_006520081.1;XP_017171909.1;XP_017171910.1	107435	.	-1.41183	0.281858	0.132114	1	-2.84389	-0.0501393	4.74818e-05	0.00178668	1.25788	0.989124	0.573298	1.25788	0.989124	0.573298	78	68	31	0.115098	0.081139	0.039537	0.302271	0.21181	0.10264
12577	NM_001161624,NM_001354981,NM_009876,XM_006508467,XM_006508468,XM_006508469,XM_006508470,XM_030242044,XM_030242045,XM_030242046,XM_030242047,XM_030242048	Cdkn1c	cyclin-dependent kinase inhibitor 1C (P57)	protein_coding	NP_001155096.1;NP_001341910.1;NP_034006.3;XP_006508530.1;XP_006508531.1;XP_006508532.1;XP_006508533.1;XP_030097904.1;XP_030097905.1;XP_030097906.1;XP_030097907.1;XP_030097908.1	104564	.	-1.48316	1.20839	0.0379874	1	-2.08754	1.03213	0.000187626	0.00545249	1.89893	1.50568	1.20562	1.89893	1.50568	1.20562	153	127	83	1.2138	0.85959	0.599803	3.18768	2.24392	1.55712
12609	NM_007679	Cebpd	CCAAT/enhancer binding protein (C/EBP), delta	protein_coding	NP_031705.3	103573	.	-1.538	3.66984	0.00446282	0.379596	-2.45712	3.44023	7.79209e-09	9.48038e-07	4.03519	3.46063	2.86082	4.03519	3.46063	2.86082	863	691	398	6.2035	4.0557	2.48539	16.2916	10.5872	6.4522
12614	NM_009886,XM_006520379,XM_006520380,XM_006520381,XM_006520382,XM_030248310	Celsr1	cadherin, EGF LAG seven-pass G-type receptor 1	protein_coding	NP_034016.2;XP_006520442.1;XP_006520443.1;XP_006520444.1;XP_006520445.1;XP_030104170.1	1100883	.	-1.22763	-2.64078	0.81105	1	2.94921	-1.6358	0.0110484	0.119239	0.192462	0.158182	0.510925	0.192462	0.158182	0.510925	8	8	27	0.01145	0.008722	0.03258	0.030071	0.022768	0.084581
12642	NM_009890	Ch25h	cholesterol 25-hydroxylase	protein_coding	NP_034020.1	1333869	.	-1.61212	1.78645	0.00604371	0.442962	-4.62302	1.37403	1.34997e-14	5.02796e-12	2.38622	1.8567	0.935749	2.38622	1.8567	0.935749	237	181	58	2.81699	1.74986	0.590989	7.39799	4.56792	1.53424
12684	NM_009894	Cideb	cell death-inducing DNA fragmentation factor, alpha subunit-like effector B	protein_coding	NP_034024.2	1270844	.	3.167	-2.73785	0.13207	1	5.41542	-2.22152	0.0024261	0.039339	0.0752138	0.231211	0.377455	0.0752138	0.231211	0.377455	3	12	19	0.031534	0.128523	0.218957	0.082815	0.335504	0.568424
12708	gene-Ck-ps3	Ck-ps3	creatine kinase pseudogene 3	pseudogene	.	88406	.	-1.75195	-1.70055	0.152171	1	-7.27808	-2.12218	0.000556462	0.0126943	0.440188	0.266384	0.066562	0.440188	0.266384	0.066562	20	14	3	0.224344	0.129778	0.029443	0.589172	0.338779	0.076436
12763	NM_001111110,NM_001284519,NM_001284520,NM_007717,XM_011244265,XM_011244266,XM_011244274	Cmah	cytidine monophospho-N-acetylneuraminic acid hydroxylase	protein_coding	NP_001104580.1;NP_001271448.1;NP_001271449.1;NP_031743.3;XP_011242567.1;XP_011242568.1;XP_011242576.1	103227	.	-1.23895	5.82409	0.136525	1	-2.36851	5.47859	3.89629e-09	5.00756e-07	5.99251	5.68878	4.77915	5.99251	5.68878	4.77915	3513	3492	1681	6.30976	5.11759	2.64252	16.5707	13.3592	6.86011
12775	NM_001301713,NM_007719	Ccr7	chemokine (C-C motif) receptor 7	protein_coding	NP_001288642.1;NP_031745.2	103011	.	-3.43345	-2.18188	0.0101133	0.571416	-6.19272	-2.29544	0.0024261	0.039339	0.382129	0.120232	0.066562	0.382129	0.120232	0.066562	17	6	3	0.1317	0.038385	0.018509	0.345871	0.100201	0.04805
12797	NM_009922,XM_006509969,XM_011242388	Cnn1	calponin 1	protein_coding	NP_034052.3;XP_006510032.1;XP_011240690.1	104979	.	-2.68191	1.25915	2.4204e-07	0.000259837	-19.7626	0.875386	1.42235e-28	3.70826e-25	2.15729	1.19482	0.230367	2.15729	1.19482	0.230367	194	89	11	1.58508	0.601452	0.07387	4.16274	1.57006	0.191771
12798	NM_007725	Cnn2	calponin 2	protein_coding	NP_031751.1	105093	.	-1.31717	7.49855	0.0531959	1	-2.35485	7.19426	3.10549e-09	4.07735e-07	7.69041	7.29518	6.46419	7.69041	7.29518	6.46419	11523	10774	5546	105.115	80.2271	44.0229	276.053	209.429	114.286
12817	NM_001304757,NM_007731,XM_006513170,XM_006513171,XM_011243322,XM_011243323,XM_011243324,XM_011243325,XM_011243326,XM_011243327,XM_011243328,XM_011243329,XM_011243330,XM_011243331,XM_011243332,XM_011243333,XM_011243335,XM_011243336,XM_011243337,XM_011243339,XM_011243341,XM_011243342,XM_011243343,XM_011243344,XM_030244856,XM_030244857,XM_030244858	Col13a1	collagen, type XIII, alpha 1	protein_coding	NP_001291686.1;NP_031757.1;XP_006513233.1;XP_006513234.1;XP_011241624.1;XP_011241625.1;XP_011241626.1;XP_011241627.1;XP_011241628.1;XP_011241629.1;XP_011241630.1;XP_011241631.1;XP_011241632.1;XP_011241633.1;XP_011241634.1;XP_011241635.1;XP_011241637.1;XP_011241638.1;XP_011241639.1;XP_011241641.1;XP_011241643.1;XP_011241644.1;XP_011241645.1;XP_011241646.1;XP_030100716.1;XP_030100717.1;XP_030100718…	1277201	.	-1.15008	3.27567	0.365253	1	-2.91549	2.79883	5.84198e-11	1.03511e-08	3.50192	3.31914	2.18312	3.50192	3.31914	2.18312	579	620	225	2.39261	2.10925	0.838835	6.28348	5.50608	2.17766
12835	NM_001243008,NM_001243009,XM_030245436,XM_030245437,XM_030245438,XM_030245451	Col6a3	collagen, type VI, alpha 3	protein_coding	NP_001229937.1;NP_001229938.1;XP_030101296.1;XP_030101297.1;XP_030101298.1;XP_030101311.1	88461	.	-1.18136	8.18569	0.240889	1	-2.49284	7.78753	2.61941e-10	4.26824e-08	8.30534	8.06571	6.99432	8.30534	8.06571	6.99432	17677	18428	8037	26.9396	22.8216	10.8489	70.749	59.5745	28.1644
12837	NM_007739	Col8a1	collagen, type VIII, alpha 1	protein_coding	NP_031765.2	88463	.	-1.21978	7.84825	0.162541	1	-2.80775	7.42399	1.21421e-12	3.03552e-10	7.98996	7.70459	6.51075	7.98996	7.70459	6.51075	14195	14332	5730	45.1565	37.2161	15.8616	118.59	97.1508	41.1776
12943	NM_009961	Pcdha10	protocadherin alpha 10	protein_coding	NP_034091.1	1298408	.	-1.44179	-0.88455	0.271699	1	-2.39689	-1.12679	0.0112329	0.120447	0.683946	0.505956	0.324039	0.683946	0.505956	0.324039	34	29	16	0.105127	0.071467	0.040747	0.276085	0.186561	0.105781
12962	NM_001159650,NM_001359004,NM_001359005,NM_001359006,NM_001359007,NM_001359008,NM_021352,XM_011249404,XM_030254104	Crybb3	crystallin, beta B3	protein_coding	NP_001153122.1;NP_001345933.1;NP_001345934.1;NP_001345935.1;NP_001345936.1;NP_001345937.1;NP_067327.1;XP_011247706.1;XP_030109964.1	102717	.	-1.10992	0.157978	0.690293	1	2.18978	0.896913	0.000140106	0.00428298	1.09876	1.02037	1.80841	1.09876	1.02037	1.80841	64	71	159	0.478965	0.400365	1.00217	1.25786	1.04513	2.60168
12978	NM_001037859	Csf1r	colony stimulating factor 1 receptor	protein_coding	NP_001032948.2	1339758	.	5.59802	-1.31731	2.16324e-05	0.0119634	4.63461	-1.5357	0.00057344	0.0129842	0.1467	0.685599	0.588478	0.1467	0.685599	0.588478	6	42	32	0.022721	0.142304	0.113383	0.05967	0.371477	0.294349
13052	NM_001025192,NM_001276263,NM_009988,XM_006522883,XM_006522884,XM_017316864,XM_030248956	Cxadr	coxsackie virus and adenovirus receptor	protein_coding	NP_001020363.1;NP_001263192.1;NP_034118.1;XP_006522946.1;XP_006522947.1;XP_017172353.1;XP_030104816.1	1201679	.	-1.17458	2.91194	0.314844	1	-2.32755	2.53959	3.19556e-07	2.48166e-05	3.1857	2.98091	2.16298	3.1857	2.98091	2.16298	454	476	221	1.33709	1.35672	0.6007	3.51147	3.54164	1.55944
13070	NM_001346787,NM_019779	Cyp11a1	cytochrome P450, family 11, subfamily a, polypeptide 1	protein_coding	NP_001333716.1;NP_062753.3	88582	.	-1.95415	2.02385	8.17292e-05	0.0331457	-2.85525	1.86259	4.71187e-09	5.97164e-07	2.66715	1.90214	1.52255	2.66715	1.90214	1.52255	300	189	119	2.6242	1.34089	0.90533	6.89167	3.50032	2.35028
13076	NM_001136059,NM_009992	Cyp1a1	cytochrome P450, family 1, subfamily a, polypeptide 1	protein_coding	NP_001129531.1;NP_034122.1	88588	.	2.64517	-2.89426	0.157928	1	4.0002	-2.52435	0.0264707	0.216905	0.0752138	0.195158	0.287296	0.0752138	0.195158	0.287296	3	10	14	0.012042	0.044817	0.075399	0.031625	0.116993	0.19574
13078	NM_001364889,NM_009994	Cyp1b1	cytochrome P450, family 1, subfamily b, polypeptide 1	protein_coding	NP_001351818.1;NP_034124.1	88590	.	2.30777	6.99071	7.28115e-09	1.10734e-05	2.6403	7.12884	2.27993e-11	4.47405e-09	6.28297	7.47895	7.67214	6.28297	7.47895	7.67214	4309	12247	12895	14.4435	31.8313	37.0617	37.9314	83.094	96.2141
13113	NM_007819,XM_030254121,XR_003955579	Cyp3a13	cytochrome P450, family 3, subfamily a, polypeptide 13	protein_coding	NP_031845.1;XP_030109981.1	88610	.	-1.86718	-0.873324	0.0372707	0.997346	-3.28963	-1.09382	0.000602715	0.0135296	0.746643	0.445859	0.268568	0.746643	0.445859	0.268568	38	25	13	0.208564	0.111111	0.038993	0.547731	0.29005	0.101229
13166	NM_138942	Dbh	dopamine beta hydroxylase	protein_coding	NP_620392.2	94864	.	4.1856	0.156143	2.24277e-08	3.0432e-05	3.24921	-0.127678	1.02458e-05	0.000505367	0.496	1.44557	1.22518	0.496	1.44557	1.22518	23	119	85	0.159829	0.688366	0.522668	0.419743	1.79695	1.35687
13199	NM_001013741	Ddn	dendrin	protein_coding	NP_001013763.1	108101	.	-2.12435	-1.44801	0.0444493	1	-2.25399	-1.4589	0.0383018	0.274551	0.549734	0.283655	0.268568	0.549734	0.283655	0.268568	26	15	13	0.111207	0.050868	0.047709	0.292052	0.132789	0.123856
13405	NM_001314034,NM_001314035,NM_001314036,NM_001314037,NM_001314038,NM_007868,XM_006527767,XM_006527768,XM_006527773,XM_017318373,XM_017318374,XM_017318375,XM_017318376,XM_017318377,XM_017318378,XM_017318379,XM_030251215	Dmd	dystrophin, muscular dystrophy	protein_coding	NP_001300963.1;NP_001300964.1;NP_001300965.1;NP_001300966.1;NP_001300967.1;NP_031894.1;XP_006527830.1;XP_006527831.1;XP_006527836.1;XP_017173862.1;XP_017173863.1;XP_017173864.1;XP_017173865.1;XP_017173866.1;XP_017173867.1;XP_017173868.1;XP_030107075.1	94909	.	-1.12066	5.77124	0.429122	1	-2.45002	5.34495	1.04803e-09	1.48268e-07	5.87508	5.71369	4.61742	5.87508	5.71369	4.61742	3234	3554	1496	3.77874	3.409	1.51687	9.92374	8.89903	3.93786
13406	NM_001359013,NM_016779	Dmp1	dentin matrix protein 1	protein_coding	NP_001345942.1;NP_058059.2	94910	.	-1.1914	0.0200884	0.521178	1	-2.71108	-0.398076	0.000317855	0.0082988	1.04987	0.924532	0.478697	1.04987	0.924532	0.478697	60	62	25	0.321969	0.295523	0.121383	0.845555	0.771449	0.315115
13508	NM_031174,XM_006522886,XM_006522887,XM_030248963,XR_003951753,XR_003951754	Dscam	DS cell adhesion molecule	protein_coding	NP_112451.1;XP_006522949.1;XP_006522950.1;XP_030104823.1	1196281	.	-1.61599	-1.36383	0.177052	1	-2.80947	-1.5969	0.0110484	0.119239	0.532044	0.35074	0.21088	0.532044	0.35074	0.21088	25	19	10	0.032207	0.020058	0.010838	0.084582	0.05236	0.028137
13512	NM_030596	Dsg3	desmoglein 3	protein_coding	NP_085099.2	99499	.	-1.5118	2.36119	0.0115291	0.602881	-2.91619	2.05511	1.02284e-09	1.45834e-07	2.83885	2.34207	1.63649	2.83885	2.34207	1.63649	345	281	134	1.35394	0.899191	0.45478	3.55572	2.34729	1.18063
13614	NM_010104	Edn1	endothelin 1	protein_coding	NP_034234.1	95283	.	-1.87027	1.43588	0.000621027	0.120572	-6.70875	1.02017	1.0365e-17	7.56645e-15	2.16879	1.52033	0.603501	2.16879	1.52033	0.603501	196	129	33	1.48918	0.79839	0.217583	3.91088	2.08416	0.564858
13723	NM_010330	Emb	embigin	protein_coding	NP_034460.3	95321	.	1.35992	3.86199	0.040217	1	2.283	4.33762	3.93785e-08	3.92709e-06	3.73239	4.14695	4.86113	3.73239	4.14695	4.86113	689	1154	1783	4.27071	5.84037	9.61533	11.2158	15.246	24.9619
13809	NM_007934	Enpep	glutamyl aminopeptidase	protein_coding	NP_031960.1	106645	.	1.71123	-0.532593	0.0495194	1	2.54217	-0.160885	0.00031911	0.00831964	0.567209	0.868405	1.15554	0.567209	0.868405	1.15554	27	57	78	0.100598	0.177783	0.261742	0.264192	0.464094	0.679496
13837	NM_001362452,NM_010140	Epha3	Eph receptor A3	protein_coding	NP_001349381.1;NP_034270.1	99612	.	-1.00897	0.309775	1	1	-2.56213	-0.201555	0.000333099	0.00861056	1.14604	1.13898	0.557955	1.14604	1.13898	0.557955	68	83	30	0.192374	0.191553	0.073208	0.505213	0.500038	0.190053
13860	NM_001271587,NM_001271588,NM_001271589,NM_001271595,NM_007945,XM_006505508,XM_011241204,XM_017321383,XM_030255145	Eps8	epidermal growth factor receptor pathway substrate 8	protein_coding	NP_001258516.1;NP_001258517.1;NP_001258518.1;NP_001258524.1;NP_031971.2;XP_006505571.1;XP_011239506.1;XP_017176872.1;XP_030111005.1	104684	.	-1.3046	6.5417	0.0631691	1	-2.38496	6.22601	2.24808e-09	3.01673e-07	6.73399	6.35449	5.49863	6.73399	6.35449	5.49863	5911	5580	2809	23.2089	17.7795	9.49686	60.9514	46.4124	24.6543
13885	NM_001285423,NM_016903,XM_006518543,XM_030247645	Esd	esterase D/formylglutathione hydrolase	protein_coding	NP_001272352.1;NP_058599.1;XP_006518606.1;XP_030103505.1	95421	.	1.22615	7.53429	0.152238	1	2.18059	8.04899	5.94874e-08	5.74415e-06	7.3881	7.68065	8.50816	7.3881	7.68065	8.50816	9334	14095	23069	82.7743	97.0238	169.706	217.382	253.276	440.565
13983	NM_010157,NM_207707,NR_104386	Esr2	estrogen receptor 2 (beta)	protein_coding	NP_034287.3;NP_997590.1	109392	.	-3.862	-2.29246	0.0103994	0.571652	-16.1255	-2.48581	0.000252789	0.00690629	0.362245	0.100877	0.0225303	0.362245	0.100877	0.0225303	16	5	1	0.075595	0.019657	0.003541	0.198529	0.051314	0.009193
13996	NR_015349	Etohd2	ethanol decreased 2	lncRNA	.	1261417	.	2.49454	-1.3832	0.0187538	0.742981	2.39145	-1.42761	0.0285161	0.22762	0.258494	0.577721	0.557955	0.258494	0.577721	0.557955	11	34	30	0.054987	0.143513	0.134834	0.144407	0.374634	0.350036
14061	NM_010168,XM_011239288,XM_030247399	F2	coagulation factor II	protein_coding	NP_034298.1;XP_011237590.1;XP_030103259.1	88380	.	-1.3885	2.33453	0.0474269	1	-2.04687	2.12693	2.57619e-05	0.00108581	2.7726	2.37869	1.94442	2.7726	2.37869	1.94442	327	290	181	2.60362	1.88741	1.25466	6.83762	4.92698	3.25715
14063	NM_007974	F2rl1	coagulation factor II (thrombin) receptor-like 1	protein_coding	NP_032000.3	101910	.	-1.57545	-0.678771	0.135292	1	-3.54854	-1.0151	0.000216503	0.00617346	0.79194	0.549442	0.268568	0.79194	0.549442	0.268568	41	32	13	0.240622	0.15341	0.063451	0.631922	0.40047	0.164722
14064	NM_010170	F2rl2	coagulation factor II (thrombin) receptor-like 2	protein_coding	NP_034300.3	1298208	.	1.902	-0.655785	0.029006	0.887377	-2.86889	-1.71301	0.0120982	0.127111	0.496	0.83365	0.191126	0.496	0.83365	0.191126	23	54	9	0.151355	0.285647	0.047349	0.397489	0.745668	0.12292
14068	NM_010172,XR_003947232	F7	coagulation factor VII	protein_coding	NP_034302.2	109325	.	1.4821	-0.559186	0.155538	1	-2.04561	-1.27121	0.0443348	0.299929	0.601537	0.821877	0.324039	0.601537	0.821877	0.324039	29	53	16	0.253107	0.338255	0.081569	0.66471	0.882997	0.211756
14160	NM_010195	Lgr5	leucine rich repeat containing G protein coupled receptor 5	protein_coding	NP_034325.2	1341817	.	-2.2931	0.515848	0.000110333	0.0415832	-4.00886	0.320528	5.53378e-09	6.91722e-07	1.56672	0.891119	0.573298	1.56672	0.891119	0.573298	110	59	31	0.376171	0.165634	0.091628	0.987901	0.432379	0.23787
14180	NM_013518,XM_006518554,XM_030247647,XM_030247648	Fgf9	fibroblast growth factor 9	protein_coding	NP_038546.2;XP_006518617.1;XP_030103507.1;XP_030103508.1	104723	.	-1.16468	0.251359	0.527588	1	-3.29307	-0.253425	9.38434e-06	0.000470506	1.16911	1.05095	0.462309	1.16911	1.05095	0.462309	70	74	24	0.273888	0.232132	0.081483	0.719286	0.605969	0.211534
14190	NM_008013	Fgl2	fibrinogen-like protein 2	protein_coding	NP_032039.2	103266	.	-1.7447	-0.182763	0.025853	0.856865	-2.02944	-0.251246	0.00699046	0.0860836	1.06225	0.698533	0.618369	1.06225	0.698533	0.618369	61	43	34	0.25965	0.151291	0.125082	0.681894	0.394937	0.324719
14211	NM_001301412,NM_008017	Smc2	structural maintenance of chromosomes 2	protein_coding	NP_001288341.1;NP_032043.3	106067	.	-1.22277	4.87895	0.168124	1	-2.16285	4.56518	2.10592e-07	1.76484e-05	5.05928	4.77871	3.9957	5.05928	4.77871	3.9957	1813	1826	950	5.34075	4.39295	2.44115	14.0259	11.4676	6.33736
14221	NM_010218	Fjx1	four jointed box 1	protein_coding	NP_034348.2	1341907	.	-2.49327	-0.178852	0.00030576	0.0785933	-1.5626	0.0551802	0.0701121	0.395899	1.15762	0.577721	0.837514	1.15762	0.577721	0.837514	69	34	50	0.461849	0.181569	0.286463	1.21291	0.473977	0.743672
14254	NM_001363135,NM_010228,XM_006504801,XM_006504802,XM_006504803,XM_011241000	Flt1	FMS-like tyrosine kinase 1	protein_coding	NP_001350064.1;NP_034358.2;XP_006504864.1;XP_006504865.1;XP_006504866.1;XP_011239302.1	95558	.	-1.12879	1.0465	0.55902	1	-2.28286	0.658309	0.000115017	0.00368904	1.65925	1.54202	0.959297	1.65925	1.54202	0.959297	121	132	60	0.294684	0.259943	0.122746	0.773899	0.678568	0.318656
14261	NM_001330291,NM_001330318,NM_010231,XM_006496663,XM_030247879	Fmo1	flavin containing monooxygenase 1	protein_coding	NP_001317220.1;NP_001317247.1;NP_034361.1;XP_006496726.1;XP_030103739.1	1310002	.	1.81103	2.85058	0.000201757	0.0575324	2.89909	3.32074	2.08658e-11	4.18462e-09	2.60928	3.35634	3.9814	2.60928	3.35634	3.9814	286	638	940	2.08805	3.80115	6.00867	5.48363	9.92271	15.5988
14264	NM_021355	Fmod	fibromodulin	protein_coding	NP_067330.1	1328364	.	-1.3541	0.477445	0.173539	1	-3.42817	0.0539155	1.07248e-06	7.22241e-05	1.36168	1.11023	0.542448	1.36168	1.11023	0.542448	88	80	29	0.453804	0.33892	0.128263	1.19178	0.884732	0.332976
14266	NM_008032,XM_006527816,XM_006527817,XM_006527818,XM_006527819,XM_006527820,XM_006527821,XM_030251226	Aff2	AF4/FMR2 family, member 2	protein_coding	NP_032058.2;XP_006527879.1;XP_006527880.1;XP_006527881.1;XP_006527882.1;XP_006527883.1;XP_006527884.1;XP_030107086.1	1202294	.	1.068	-1.38436	0.89174	1	-2.6642	-1.93162	0.0276789	0.22302	0.421094	0.445859	0.171098	0.421094	0.445859	0.171098	19	25	8	0.018413	0.019787	0.006657	0.048356	0.051653	0.017281
14296	NM_008043	Frat1	frequently rearranged in advanced T cell lymphomas	protein_coding	NP_032069.2	109450	.	2.42368	-1.1919	0.0112329	0.594294	3.70839	-0.76262	4.25715e-05	0.0016322	0.300894	0.646084	0.899691	0.300894	0.646084	0.899691	13	39	55	0.078631	0.193611	0.296082	0.206502	0.505412	0.768643
14313	NM_001301373,NM_001301375,NM_008046,XM_030247150	Fst	follistatin	protein_coding	NP_001288302.1;NP_001288304.1;NP_032072.1;XP_030103010.1	95586	.	-1.46016	6.43633	0.00829002	0.519612	-2.40492	6.1854	1.61429e-09	2.24892e-07	6.69726	6.1575	5.45063	6.69726	6.1575	5.45063	5761	4859	2715	35.4241	24.2869	14.4941	93.0309	63.3996	37.6273
14325	NM_010240	Ftl1	ferritin light polypeptide 1	protein_coding	NP_034370.2	95589	.	1.12725	9.34936	0.39844	1	2.11843	9.90118	1.63785e-07	1.41662e-05	9.26265	9.43518	10.3444	9.26265	9.43518	10.3444	34376	47723	82538	576.121	652.859	1203.66	1513.01	1704.26	3124.77
14337	gene-Ftl2-ps	Ftl2-ps	ferritin light polypeptide 2, pseudogene	pseudogene	.	95590	.	1.02371	3.83717	0.880071	1	2.06263	4.43445	1.21416e-06	8.08699e-05	3.91579	3.94739	4.91028	3.91579	3.94739	4.91028	790	996	1847	13.6705	14.071	27.8178	35.9015	36.7316	72.2164
14347	NM_001177366,NM_001177367,NM_001289453,NM_001289454,NM_001289455,NM_001289456,NM_013524,XM_006497702,XM_006497704,XM_011239022,XM_030247513,XM_030247514	Fut7	fucosyltransferase 7	protein_coding	NP_001170837.1;NP_001170838.1;NP_001276382.1;NP_001276383.1;NP_001276384.1;NP_001276385.1;NP_038552.1;XP_006497765.1;XP_006497767.1;XP_011237324.1;XP_030103373.1;XP_030103374.1	107692	.	-1.35881	-0.236554	0.226412	1	-2.6025	-0.553931	0.000770035	0.0162085	0.960119	0.761523	0.445733	0.960119	0.761523	0.445733	53	48	23	0.441038	0.316271	0.162026	1.15826	0.825608	0.420627
14348	NM_010243	Fut9	fucosyltransferase 9	protein_coding	NP_034373.1	1330859	.	-3.47004	-1.97915	0.00644454	0.459425	-2.80356	-1.8847	0.0191693	0.175446	0.440188	0.139332	0.171098	0.440188	0.139332	0.171098	20	7	8	0.026996	0.007112	0.008364	0.070898	0.018565	0.021713
14401	NM_001347314,NM_001362646,NM_001362647,NM_001362649,NM_008070,XM_030245560	Gabrb2	gamma-aminobutyric acid (GABA) A receptor, subunit beta 2	protein_coding	NP_001334243.1;NP_001349575.1;NP_001349576.1;NP_001349578.1;NP_032096.1;XP_030101420.1	95620	.	-1.1297	0.775405	0.561991	1	-2.82744	0.301541	7.56587e-06	0.000393382	1.47711	1.36674	0.704496	1.47711	1.36674	0.704496	100	109	40	0.21382	0.187177	0.071617	0.561534	0.488615	0.185922
14432	NM_008083	Gap43	growth associated protein 43	protein_coding	NP_032109.1	95639	.	-1.25763	2.21401	0.173366	1	-2.83631	1.8066	7.06452e-09	8.77058e-07	2.61769	2.34618	1.49058	2.61769	2.34618	1.49058	288	282	115	3.56171	2.85509	1.23347	9.35376	7.45306	3.20214
14559	NM_001163282,NM_008107	Gdf1	growth differentiation factor 1	protein_coding	NP_001156754.1;NP_032133.2	95683	.	-2.05081	2.78528	7.33896e-06	0.00535744	1.03559	3.23862	0.834768	1	3.35623	2.4607	3.40184	3.35623	2.4607	3.40184	518	311	608	3.0815	1.52323	3.15076	8.09265	3.97631	8.17952
14563	NM_008109	Gdf5	growth differentiation factor 5	protein_coding	NP_032135.2	95688	.	1.38745	4.14843	0.0277201	0.866548	3.17002	4.95211	1.51016e-14	5.51209e-12	3.98407	4.43087	5.5849	3.98407	4.43087	5.5849	831	1420	2986	5.82243	8.11768	18.2027	15.2909	21.1908	47.2551
14586	NM_001302094,NM_001302095,NM_008115	Gfra2	glial cell line derived neurotrophic factor family receptor alpha 2	protein_coding	NP_001289023.1;NP_001289024.1;NP_032141.2	1195462	.	1.02687	0.335373	0.951777	1	2.19072	0.982964	0.00010737	0.0034991	1.14604	1.16717	1.87183	1.14604	1.16717	1.87183	68	86	169	0.321196	0.324113	0.7417	0.843524	0.846081	1.92549
14613	NM_001271628,NM_008121	Gja5	gap junction protein, alpha 5	protein_coding	NP_001258557.1;NP_032147.1	95716	.	-1.42562	6.81393	0.013164	0.650961	-4.70868	6.32501	4.03487e-25	7.36363e-22	7.0577	6.55071	4.86191	7.0577	6.55071	4.86191	7412	6403	1784	38.5045	27.1482	8.06828	101.12	70.869	20.9457
14620	NM_001160012,NM_008126	Gjb3	gap junction protein, beta 3	protein_coding	NP_001153484.1;NP_032152.1	95721	.	-1.01014	1.39135	0.97252	1	-3.00383	0.815428	1.65753e-07	1.42019e-05	1.8498	1.83929	0.899691	1.8498	1.83929	0.899691	146	178	55	1.39453	1.27452	0.413513	3.66233	3.32706	1.0735
14699	NM_010314,XM_006504986,XM_017321387,XM_017321388,XM_017321389	Gngt1	guanine nucleotide binding protein (G protein), gamma transducing activity polypeptide 1	protein_coding	NP_034444.1;XP_006505049.1;XP_017176876.1;XP_017176877.1;XP_017176878.1	109165	.	-1.44983	-2.14958	0.564053	1	-3.59732	-2.49473	0.0384743	0.274817	0.300894	0.213297	0.0880839	0.300894	0.213297	0.0880839	13	11	4	0.139267	0.112341	0.033942	0.365742	0.293261	0.088116
14714	NM_008145,NR_133010,XM_006518564	Gnrh1	gonadotropin releasing hormone 1	protein_coding	NP_032171.1;XP_006518627.1	95789	.	5.00438	-0.226527	2.33451e-08	3.0432e-05	3.56795	-0.611245	2.43484e-05	0.0010358	0.342083	1.23088	0.970929	0.342083	1.23088	0.970929	15	93	61	0.409569	1.17321	0.909905	1.07561	3.06261	2.36216
14729	NM_008148	Gp5	glycoprotein 5 (platelet)	protein_coding	NP_032174.2	1096363	.	-1.46009	0.109609	0.115434	1	-3.43542	-0.267362	5.11185e-06	0.000280154	1.16911	0.891119	0.445733	1.16911	0.891119	0.445733	70	59	23	0.517055	0.350243	0.146681	1.35789	0.914292	0.380792
14748	NM_008154	Gpr3	G-protein coupled receptor 3	protein_coding	NP_032180.1	101908	.	-2.54149	-1.47492	0.00916578	0.537863	1.07803	-0.903929	0.910059	1	0.567209	0.248905	0.603501	0.567209	0.248905	0.603501	27	13	33	0.203769	0.076759	0.214171	0.535139	0.200376	0.555999
14756	NM_008156,XM_011244282,XM_017315390,XM_017315391,XM_017315392,XM_030247157	Gpld1	glycosylphosphatidylinositol specific phospholipase D1	protein_coding	NP_032182.2;XP_011242584.1;XP_017170879.1;XP_017170880.1;XP_017170881.1;XP_030103017.1	106604	.	2.06185	-1.81808	0.0925345	1	2.81928	-1.52909	0.0140563	0.142357	0.214811	0.414844	0.542448	0.214811	0.414844	0.542448	9	23	29	0.029963	0.07075	0.087944	0.07869	0.184689	0.228308
14763	NM_010338	Gpr37	G protein-coupled receptor 37	protein_coding	NP_034468.2	1313297	.	-1.61841	0.496325	0.0238246	0.838479	-2.21724	0.343896	0.000485669	0.0114267	1.43965	1.04082	0.824751	1.43965	1.04082	0.824751	96	73	49	0.486438	0.301143	0.213604	1.27748	0.786117	0.554527
14778	NM_001329860,NM_008161	Gpx3	glutathione peroxidase 3	protein_coding	NP_001316789.1;NP_032187.2	105102	.	1.36072	6.30416	0.031763	0.934864	2.85994	7.01333	5.54429e-13	1.48799e-10	6.08564	6.52439	7.58778	6.08564	6.52439	7.58778	3751	6286	12159	40.0456	54.6181	112.724	105.168	142.578	292.637
14783	NM_001177629,NM_001370603,NM_010345,XM_011243664	Grb10	growth factor receptor bound protein 10	protein_coding	NP_001171100.1;NP_001357532.1;NP_034475.2;XP_011241966.1	103232	.	2.15808	-0.869399	0.0113003	0.594326	3.75633	-0.307322	3.61545e-06	0.000208145	0.401743	0.761523	1.14531	0.401743	0.761523	1.14531	18	48	77	0.055294	0.121234	0.208418	0.145213	0.316476	0.541064
14799	NM_001113325,NM_001252403,NM_008165,XM_006532234,XM_017314275,XR_388348	Gria1	glutamate receptor, ionotropic, AMPA1 (alpha 1)	protein_coding	NP_001106796.1;NP_001239332.1;NP_032191.2;XP_006532297.1;XP_017169764.1	95808	.	1.11454	0.196919	0.696271	1	-2.56396	-0.399468	0.000658114	0.0145231	1.03739	1.11988	0.494901	1.03739	1.11988	0.494901	59	81	26	0.160084	0.182198	0.060269	0.420413	0.47562	0.156461
14810	NM_001177656,NM_001177657,NM_008169,XM_006497722,XM_006497723,XM_006497724,XM_006497725,XM_006497726	Grin1	glutamate receptor, ionotropic, NMDA1 (zeta 1)	protein_coding	NP_001171127.1;NP_001171128.1;NP_032195.1;XP_006497785.1;XP_006497786.1;XP_006497787.1;XP_006497788.1;XP_006497789.1	95819	.	-1.77721	0.370223	0.00922011	0.539318	-2.45112	0.225197	0.000140644	0.00428507	1.39141	0.9355	0.732099	1.39141	0.9355	0.732099	91	63	42	0.349312	0.186131	0.132805	0.917362	0.485886	0.344768
14811	NM_008170,XM_006521795	Grin2a	glutamate receptor, ionotropic, NMDA2A (epsilon 1)	protein_coding	NP_032196.2;XP_006521858.1	95820	.	-1.33116	-0.22391	0.262185	1	-3.32012	-0.64224	8.63371e-05	0.00293417	0.960119	0.773797	0.359868	0.960119	0.773797	0.359868	53	49	18	0.054786	0.041246	0.016256	0.14388	0.107671	0.042202
14825	NM_008176	Cxcl1	chemokine (C-X-C motif) ligand 1	protein_coding	NP_032202.1	108068	.	2.66608	0.365154	1.73164e-05	0.0108897	5.76668	1.22936	2.92939e-16	1.4449e-13	0.746643	1.49089	2.2984	0.746643	1.49089	2.2984	38	125	249	0.633212	1.72742	3.67596	1.66294	4.50933	9.54297
14841	NM_010353	Haspin	histone H3 associated protein kinase	protein_coding	NP_034483.1	1194498	.	-1.87027	1.43588	0.000621027	0.120572	-2.07481	1.38807	9.61911e-05	0.00320344	2.16879	1.52033	1.42445	2.16879	1.52033	1.42445	196	129	107	1.13219	0.606238	0.534034	2.97336	1.58255	1.38638
14857	NM_008181	Gsta1	glutathione S-transferase, alpha 1 (Ya)	protein_coding	NP_032207.3	1095417	.	1.54678	1.29083	0.0190232	0.746882	7.66696	3.04443	3.60081e-31	1.64287e-27	1.53154	1.97305	3.95529	1.53154	1.97305	3.95529	106	202	922	1.98364	3.10713	15.1436	5.20943	8.111	39.3135
14858	NM_008182,XM_006510814	Gsta2	glutathione S-transferase, alpha 2 (Yc2)	protein_coding	NP_032208.2;XP_006510877.1	95863	.	1.49924	-0.372159	0.141558	1	6.90374	1.25067	5.30074e-19	4.6066e-16	0.667837	0.91348	2.34383	0.667837	0.91348	2.34383	33	61	259	0.615875	0.924271	4.26545	1.61741	2.41276	11.0733
14860	NM_010357	Gsta4	glutathione S-transferase, alpha 4	protein_coding	NP_034487.2	1309515	.	1.31184	4.14469	0.0680414	1	3.54946	5.12033	2.6972e-17	1.82311e-14	4.02416	4.39456	5.78676	4.02416	4.39456	5.78676	856	1383	3444	14.5246	19.1509	50.8506	38.1444	49.9924	132.011
14862	NM_010358,XM_006501017	Gstm1	glutathione S-transferase, mu 1	protein_coding	NP_034488.1;XP_006501080.1	95860	.	1.39365	4.99803	0.0227653	0.824081	2.87868	5.69395	6.8683e-13	1.81662e-10	4.79022	5.25431	6.28127	4.79022	5.25431	6.28127	1495	2566	4878	18.7228	26.2208	53.099	49.1699	68.448	137.848
14864	NM_010359	Gstm3	glutathione S-transferase, mu 3	protein_coding	NP_034489.1	106026	.	2.90609	-2.81386	0.102725	1	6.83064	-1.97233	0.000206996	0.00595847	0.0752138	0.213297	0.462309	0.0752138	0.213297	0.462309	3	11	24	0.038432	0.115646	0.272483	0.100929	0.301888	0.707379
14942	NM_010373	Gzme	granzyme E	protein_coding	NP_034503.2	109265	.	1.20059	-0.0342321	0.463102	1	-3.38045	-0.784447	0.00011585	0.00369122	0.89241	1.02037	0.324039	0.89241	1.02037	0.324039	48	71	16	0.831643	1.01721	0.235351	2.18406	2.65537	0.610983
15117	NM_008216	Has2	hyaluronan synthase 2	protein_coding	NP_032242.3	107821	.	-1.35049	5.76328	0.0370269	0.995641	-3.73178	5.30636	1.23995e-18	9.83871e-16	5.98603	5.56049	4.14692	5.98603	5.56049	4.14692	3497	3189	1062	13.3952	9.96853	3.53933	35.1785	26.0223	9.1883
15122	NM_008218	Hba-a1	hemoglobin alpha, adult chain 1	protein_coding	NP_032244.2	96015	.	2.05611	-1.5641	0.0678932	1	3.50254	-1.04638	0.000305088	0.00801129	0.258494	0.491165	0.759184	0.258494	0.491165	0.759184	11	28	44	0.314716	0.645098	1.09369	0.826509	1.68399	2.83928
15160	NM_001331047,NM_008223	Serpind1	serine (or cysteine) peptidase inhibitor, clade D, member 1	protein_coding	NP_001317976.1;NP_032249.3	96051	.	-1.62222	-0.991993	0.1317	1	-2.19083	-1.12871	0.0229474	0.199328	0.667837	0.445859	0.342065	0.667837	0.445859	0.342065	33	25	17	0.238645	0.145545	0.104563	0.62673	0.379937	0.271452
15166	NM_008226	Hcn2	hyperpolarization-activated, cyclic nucleotide-gated K+ 2	protein_coding	NP_032252.1	1298210	.	1.14601	0.0143635	0.617898	1	2.55682	0.731637	1.09474e-05	0.000537072	0.933415	1.03063	1.73527	0.933415	1.03063	1.73527	51	72	148	0.259346	0.295135	0.655135	0.681094	0.770436	1.70077
15200	NM_010415	Hbegf	heparin-binding EGF-like growth factor	protein_coding	NP_034545.1	96070	.	-1.20423	4.482	0.206988	1	-2.34016	4.12333	1.8516e-08	1.99951e-06	4.66596	4.40939	3.51342	4.66596	4.40939	3.51342	1367	1398	662	9.35512	7.80833	3.94268	24.5684	20.3832	10.2354
15218	NM_001277290,NM_008238,XM_006532264,XM_006532265,XM_006532266,XM_006532267,XM_006532268,XM_017314283,XM_017314284,XM_017314285,XM_017314286,XM_017314287,XM_017314288,XM_017314289,XM_017314290,XM_017314291,XM_017314292	Foxn1	forkhead box N1	protein_coding	NP_001264219.1;NP_032264.1;XP_006532327.2;XP_006532328.1;XP_006532329.1;XP_006532330.1;XP_006532331.2;XP_017169772.1;XP_017169773.1;XP_017169774.1;XP_017169775.1;XP_017169776.1;XP_017169777.1;XP_017169778.1;XP_017169779.1;XP_017169780.1;XP_017169781.1	102949	.	-2.68616	-1.76659	0.0219259	0.800297	-4.08747	-1.87968	0.00182283	0.0313836	0.477635	0.195158	0.130188	0.477635	0.195158	0.130188	22	10	6	0.089875	0.03598	0.020624	0.23603	0.093925	0.053541
15245	NM_020259,XM_006530702	Hhip	Hedgehog-interacting protein	protein_coding	NP_064655.4;XP_006530765.1	1341847	.	-1.43247	0.140844	0.138534	1	-9.91101	-0.47728	6.31736e-12	1.406e-09	1.18051	0.91348	0.171098	1.18051	0.91348	0.171098	71	61	8	0.170141	0.088951	0.012451	0.446824	0.232202	0.032322
15368	NM_010442	Hmox1	heme oxygenase 1	protein_coding	NP_034572.1	96163	.	1.23337	5.4802	0.14676	1	2.10777	5.95668	2.8319e-07	2.23732e-05	5.3555	5.65144	6.41261	5.3555	5.65144	6.41261	2239	3401	5349	23.0899	28.6364	48.0042	60.6387	74.7539	124.621
15372	NM_001368360,NM_145998	Hmx2	H6 homeobox 2	protein_coding	NP_001355289.1;NP_666110.1	107159	.	-2.54794	-1.57803	0.0140563	0.664578	-3.99111	-1.70825	0.00124544	0.0232043	0.532044	0.231211	0.150788	0.532044	0.231211	0.150788	25	12	7	0.137234	0.05315	0.03216	0.360405	0.138744	0.083488
15377	NM_008260	Foxa3	forkhead box A3	protein_coding	NP_032286.1	1347477	.	2.11583	-1.94305	0.109021	1	2.62312	-1.74869	0.0306351	0.238215	0.192462	0.383148	0.462309	0.192462	0.383148	0.462309	8	21	24	0.063704	0.132997	0.160252	0.1673	0.347182	0.416022
15398	NM_008264	Hoxa13	homeobox A13	protein_coding	NP_032290.1	96173	.	1.46397	0.0677329	0.107585	1	2.27921	0.471606	0.000207706	0.0059695	0.864411	1.13898	1.52255	0.864411	1.13898	1.52255	46	83	119	0.569787	0.833446	1.27801	1.49638	2.17567	3.31778
15412	NM_010459	Hoxb4	homeobox B4	protein_coding	NP_034589.3	96185	.	1.20497	-0.549578	0.574349	1	-2.07001	-1.10332	0.0340935	0.254794	0.667837	0.773797	0.359868	0.667837	0.773797	0.359868	33	49	18	0.20311	0.250996	0.094973	0.533408	0.655211	0.246554
15484	NM_008289	Hsd11b2	hydroxysteroid 11-beta dehydrogenase 2	protein_coding	NP_032315.2	104720	.	1.25231	-1.97333	0.718867	1	2.55017	-1.36642	0.0155637	0.153617	0.258494	0.317587	0.588478	0.258494	0.317587	0.588478	11	17	32	0.091142	0.11618	0.237317	0.239359	0.303281	0.616088
15566	NM_001347442,NM_001360297,NM_001360298,NM_001360300,NM_001360318,NM_008315,XM_030250756	Htr7	5-hydroxytryptamine (serotonin) receptor 7	protein_coding	NP_001334371.1;NP_001347226.1;NP_001347227.1;NP_001347229.1;NP_001347247.1;NP_032341.2;XP_030106616.1	99841	.	-1.28033	2.98898	0.114867	1	-2.23032	2.69127	8.34731e-07	5.85917e-05	3.30507	2.98883	2.31674	3.30507	2.98883	2.31674	498	479	253	2.34096	1.83086	1.02705	6.14783	4.77937	2.66628
15898	NM_008319	Icam5	intercellular adhesion molecule 5, telencephalin	protein_coding	NP_032345.2	109430	.	-3.25818	-1.33993	0.000878105	0.151542	-1.64469	-1.03166	0.150804	0.590975	0.651545	0.231211	0.428964	0.651545	0.231211	0.428964	32	12	22	0.169864	0.051021	0.10253	0.446096	0.133188	0.266174
16007	NM_010516	Ccn1	cellular communication network factor 1	protein_coding	NP_034646.1	88613	.	-1.19573	7.57191	0.209226	1	-2.51948	7.17736	1.79135e-10	2.99928e-08	7.70183	7.4453	6.37917	7.70183	7.4453	6.37917	11615	11963	5225	93.1033	78.2753	36.4399	244.508	204.333	94.5999
16008	NM_001310659,NM_008342,XM_030250357	Igfbp2	insulin-like growth factor binding protein 2	protein_coding	NP_001297588.1;NP_032368.2;XP_030106217.1	96437	.	-1.15693	6.71734	0.307629	1	-2.29432	6.34061	1.03859e-08	1.21237e-06	6.83099	6.62266	5.6492	6.83099	6.62266	5.6492	6326	6734	3125	77.4739	67.2614	33.2532	203.462	175.582	86.327
16158	NM_010550,XM_006537625	Il11ra2	interleukin 11 receptor, alpha chain 2	protein_coding	NP_034680.3;XP_006537688.2	109123	.	1.99545	-1.1856	0.0438256	1	2.5174	-0.969419	0.00432459	0.060699	0.342083	0.619126	0.745705	0.342083	0.619126	0.745705	15	37	43	0.088054	0.182729	0.223029	0.231247	0.477004	0.578994
16159	NM_001159424,NM_008351,XM_006501044	Il12a	interleukin 12a	protein_coding	NP_001152896.1;NP_032377.1;XP_006501107.1	96539	.	-1.41947	0.803071	0.0851771	1	-2.84067	0.472513	3.45136e-06	0.000200596	1.59255	1.27473	0.772538	1.59255	1.27473	0.772538	113	98	45	1.55227	0.989923	0.477654	4.07656	2.58414	1.24001
16174	NM_010553,XM_006495710,XM_006495712,XM_030250547,XR_003952534	Il18rap	interleukin 18 receptor accessory protein	protein_coding	NP_034683.1;XP_006495773.1;XP_006495775.1;XP_030106407.1	1338888	.	-1.52315	0.574138	0.0515547	1	-3.99319	0.172899	2.56332e-08	2.68854e-06	1.46784	1.11023	0.526773	1.46784	1.11023	0.526773	99	80	28	0.322825	0.213185	0.077506	0.847804	0.55651	0.20121
16186	NM_001308535,NM_013563,XM_017318396	Il2rg	interleukin 2 receptor, gamma chain	protein_coding	NP_001295464.1;NP_038591.1;XP_017173885.1	96551	.	-1.22466	1.57419	0.264233	1	-2.45341	1.20803	3.44187e-06	0.000200596	2.08634	1.86819	1.21543	2.08634	1.86819	1.21543	182	183	84	1.76976	1.4706	0.711572	4.64774	3.83892	1.84728
16193	NM_001314054,NM_031168	Il6	interleukin 6	protein_coding	NP_001300983.1;NP_112445.1	96559	.	-2.36842	-1.35017	0.013932	0.663496	-4.05782	-1.51841	0.000382556	0.00954187	0.601537	0.283655	0.171098	0.601537	0.283655	0.171098	29	15	8	0.411514	0.164434	0.088187	1.08072	0.429247	0.228937
16323	NM_008380,XM_006516559,XM_011244285	Inhba	inhibin beta-A	protein_coding	NP_032406.1;XP_006516622.1;XP_011242587.1	96570	.	-1.33441	6.80695	0.0435376	1	-4.68619	6.27915	5.67827e-25	9.42077e-22	7.01097	6.5985	4.82313	7.01097	6.5985	4.82313	7174	6621	1735	14.9316	11.3105	2.99945	39.2135	29.5254	7.78673
16369	NM_010571	Irs3	insulin receptor substrate 3	protein_coding	NP_034701.1	1194882	.	-1.8853	-1.73704	0.152171	1	-2.80356	-1.8847	0.0191693	0.175446	0.440188	0.248905	0.171098	0.440188	0.248905	0.171098	20	13	8	0.137265	0.073086	0.048304	0.360486	0.190787	0.1254
16373	NM_001253822,NM_008393	Irx3	Iroquois related homeobox 3	protein_coding	NP_001240751.1;NP_032419.2	1197522	.	-1.55953	5.60103	0.00211643	0.268228	-2.13285	5.44108	2.13651e-07	1.7766e-05	5.90974	5.28197	4.84384	5.90974	5.28197	4.84384	3314	2617	1761	22.9256	14.7729	10.597	60.2073	38.5638	27.5103
16401	NM_010576	Itga4	integrin alpha 4	protein_coding	NP_034706.3	96603	.	-1.48356	4.58081	0.00727257	0.487957	-3.51598	4.19872	2.79502e-16	1.41692e-13	4.88559	4.33989	3.18927	4.88559	4.33989	3.18927	1601	1329	516	2.6462	1.79243	0.741954	6.94945	4.67905	1.92615
16407	NM_001361245,NM_008399,XM_017314299	Itgae	integrin alpha E, epithelial-associated	protein_coding	NP_001348174.1;NP_032425.2;XP_017169788.1	1298377	.	4.58256	-1.34107	8.39027e-05	0.0332875	2.86772	-1.83175	0.0246357	0.208535	0.169763	0.659376	0.445733	0.169763	0.659376	0.445733	7	40	23	0.022623	0.130368	0.072346	0.059412	0.340321	0.187815
16409	NM_001082960,NM_008401	Itgam	integrin alpha M	protein_coding	NP_001076429.1;NP_032427.2	96607	.	-1.50739	-0.758188	0.180393	1	-2.04431	-0.906555	0.0207928	0.186288	0.746643	0.535092	0.411998	0.746643	0.535092	0.411998	38	31	21	0.130961	0.087062	0.060935	0.343929	0.227271	0.15819
16427	NM_001159299,NM_001289632,NM_001289633,NM_018746	Itih4	inter alpha-trypsin inhibitor, heavy chain 4	protein_coding	NP_001152771.1;NP_001276561.1;NP_001276562.1;NP_061216.2	109536	.	-1.09329	-2.57267	1	1	2.51443	-1.78842	0.0425388	0.293621	0.192462	0.176788	0.445733	0.192462	0.176788	0.445733	8	9	23	0.040036	0.033885	0.099649	0.105142	0.088454	0.258692
16431	NM_008409	Itm2a	integral membrane protein 2A	protein_coding	NP_032435.2	107706	.	1.18263	0.688281	0.41869	1	-2.3494	0.079402	0.000362155	0.00915052	1.28981	1.43788	0.690494	1.28981	1.43788	0.690494	81	118	39	0.805083	0.954884	0.336927	2.11431	2.49268	0.87468
16470	NM_176847,XM_017314300,XM_030245601,XM_030245602,XM_030245603,XM_030245604	Ush1g	USH1 protein network component sans	protein_coding	NP_789817.1;XP_017169789.1;XP_030101461.1;XP_030101462.1;XP_030101463.1;XP_030101464.1	2450757	.	1.14379	-0.192557	0.635857	1	2.24254	0.393456	0.000322925	0.00839513	0.835858	0.924532	1.46614	0.835858	0.924532	1.46614	44	62	112	0.116565	0.241591	0.449692	0.306122	0.630661	1.16742
16498	NM_001252654,NM_001252655,NM_001252656,NM_001355172,NM_001355173,NM_010598,XM_006538584,XM_006538585,XM_006538586,XM_006538587,XM_011250197,XM_011250198,XM_011250199,XM_017319997,XM_030253266,XM_030253267	Kcnab2	potassium voltage-gated channel, shaker-related subfamily, beta member 2	protein_coding	NP_001239583.1;NP_001239584.1;NP_001239585.1;NP_001342101.1;NP_001342102.1;NP_034728.2;XP_006538647.1;XP_006538648.1;XP_006538649.1;XP_006538650.1;XP_011248499.1;XP_011248500.1;XP_011248501.1;XP_017175486.1;XP_030109126.1;XP_030109127.1	109239	.	-1.11811	-2.32028	1	1	3.32548	-1.22613	0.00122165	0.0228668	0.236818	0.213297	0.676354	0.236818	0.213297	0.676354	10	11	38	0.025313	0.02172	0.115874	0.066478	0.056699	0.300815
16510	NM_001038607,NM_010600,XM_006497229,XR_373887	Kcnh1	potassium voltage-gated channel, subfamily H (eag-related), member 1	protein_coding	NP_001033696.1;NP_034730.1;XP_006497292.1	1341721	.	-3.3633	-0.193368	4.45997e-06	0.00346646	-8.29035	-0.393917	3.03057e-11	5.82188e-09	1.21418	0.47622	0.21088	1.21418	0.47622	0.21088	74	27	10	0.165204	0.049004	0.017993	0.43386	0.127923	0.046712
16512	NM_010601,XM_006520483,XM_006520484,XM_030248343,XM_030248344	Kcnh3	potassium voltage-gated channel, subfamily H (eag-related), member 3	protein_coding	NP_034731.3;XP_006520546.1;XP_006520547.1;XP_030104203.1;XP_030104204.1	1341723	.	-3.60482	-2.62068	0.0264707	0.85826	-1.13194	-2.09262	0.847719	1	0.27985	0.0812577	0.249594	0.27985	0.0812577	0.249594	12	4	12	0.044074	0.011522	0.039041	0.115747	0.030077	0.101352
16514	NM_001204411,NM_010602,XM_006540663	Kcnj11	potassium inwardly rectifying channel, subfamily J, member 11	protein_coding	NP_001191340.1;NP_034732.1;XP_006540726.1	107501	.	1.81803	-0.20247	0.0200841	0.763612	2.26808	0.0037339	0.00124604	0.0232043	0.667837	1.05095	1.22518	0.667837	1.05095	1.22518	33	74	85	0.171654	0.310182	0.408592	0.450797	0.809715	1.06072
16516	NM_001039056,NM_001039057,NM_001271687,NM_001271689,NM_001271690,NM_001271691,NM_001271692,NM_001271693,NM_001271694,NM_001271695,NM_019664,NR_073406,XM_006522942,XM_006522944,XM_006522945,XM_006522946,XM_006522947,XM_006522950,XM_006522951,XM_006522952,XM_017316883,XM_017316884,XM_017316885	Kcnj15	potassium inwardly-rectifying channel, subfamily J, member 15	protein_coding	NP_001034145.1;NP_001034146.1;NP_001258616.1;NP_001258618.1;NP_001258619.1;NP_001258620.1;NP_001258621.1;NP_001258622.1;NP_001258623.1;NP_001258624.1;NP_062638.1;XP_006523005.1;XP_006523007.1;XP_006523008.1;XP_006523009.1;XP_006523010.1;XP_006523013.1;XP_006523014.1;XP_006523015.1;XP_017172372.1;XP_017172373.1;XP_017172374.1	1310000	.	-1.13634	-0.657031	0.694174	1	-2.13953	-1.00069	0.0233933	0.201381	0.715635	0.646084	0.377455	0.715635	0.646084	0.377455	36	39	19	0.254551	0.09403	0.048962	0.668502	0.245459	0.127109
16517	NM_001252207,NM_001252208,NM_001252209,NM_001252210,NM_010604	Kcnj16	potassium inwardly-rectifying channel, subfamily J, member 16	protein_coding	NP_001239136.1;NP_001239137.1;NP_001239138.1;NP_001239139.1;NP_034734.3	1314842	.	-1.73272	-1.45509	0.153582	1	-3.36101	-1.71063	0.00418133	0.0594309	0.514135	0.317587	0.171098	0.514135	0.317587	0.171098	24	17	8	0.104162	0.058209	0.029078	0.27355	0.151951	0.075487
16535	NM_008434,XM_006508488,XM_006508489,XM_006508490,XM_006508491,XM_006508492,XM_011241982,XM_017321998	Kcnq1	potassium voltage-gated channel, subfamily Q, member 1	protein_coding	NP_032460.2;XP_006508551.2;XP_006508552.2;XP_006508553.3;XP_006508554.3;XP_006508555.1;XP_011240284.2;XP_017177487.1	108083	.	1.81519	-0.584826	0.0348294	0.960604	2.32307	-0.355857	0.00231748	0.0379319	0.532044	0.856913	1.02772	0.532044	0.856913	1.02772	25	56	66	0.129673	0.23548	0.320694	0.340548	0.614709	0.832538
16571	NM_008446,XM_006527855,XM_011247528,XM_017318397	Kif4	kinesin family member 4	protein_coding	NP_032472.2;XP_006527918.1;XP_011245830.1;XP_017173886.1	108389	.	-1.53932	3.49581	0.00475103	0.392336	-2.09905	3.33627	1.8899e-06	0.000119759	3.87252	3.30229	2.90696	3.87252	3.30229	2.90696	765	612	413	2.63763	1.72384	1.26296	6.92695	4.49999	3.27871
16592	NM_001272097,NM_001272098,NM_010634	Fabp5	fatty acid binding protein 5, epidermal	protein_coding	NP_001259026.1;NP_001259027.1;NP_034764.1	101790	.	-1.22807	2.55348	0.207648	1	-2.82012	2.13266	2.09714e-09	2.83502e-07	2.89528	2.64237	1.71467	2.89528	2.64237	1.71467	361	362	145	6.15229	5.02761	2.14431	16.1572	13.1243	5.56674
16658	NM_010658	Mafb	v-maf musculoaponeurotic fibrosarcoma oncogene family, protein B (avian)	protein_coding	NP_034788.1	104555	.	-2.03133	-0.744917	0.0168426	0.718172	-3.45785	-0.942144	0.000218753	0.00620878	0.821367	0.461119	0.287296	0.821367	0.461119	0.287296	43	26	14	0.20299	0.100022	0.05513	0.533092	0.261103	0.143121
16664	NM_001313956,NM_001313957,NM_016958	Krt14	keratin 14	protein_coding	NP_001300885.1;NP_001300886.1;NP_058654.1	96688	.	-2.21096	1.40591	1.90942e-05	0.0108897	-4.59207	1.15444	1.62765e-13	5.21134e-11	2.20831	1.39879	0.837514	2.20831	1.39879	0.837514	203	113	50	2.09201	0.944255	0.54024	5.49403	2.46493	1.40249
16764	NM_001290814,XM_006495737,XM_011238443,XM_011238444,XM_011238446,XM_011238447,XM_030251556	Aff3	AF4/FMR2 family, member 3	protein_coding	NP_001277743.1;XP_006495800.1;XP_011236745.1;XP_011236746.1;XP_011236748.1;XP_011236749.1;XP_030107416.1	106927	.	1.5446	-1.81016	0.316045	1	3.42317	-1.07045	0.000429203	0.0103885	0.258494	0.383148	0.745705	0.258494	0.383148	0.745705	11	21	43	0.016212	0.026709	0.057841	0.042577	0.069721	0.150156
16803	NM_008489	Lbp	lipopolysaccharide binding protein	protein_coding	NP_032515.2	1098776	.	1.49285	-1.12488	0.221422	1	2.35989	-0.714484	0.00619366	0.0789898	0.421094	0.591655	0.850166	0.421094	0.591655	0.850166	19	35	51	0.117802	0.181911	0.285495	0.309371	0.47487	0.74116
16855	NM_010706,XM_006539566	Lgals4	lectin, galactose binding, soluble 4	protein_coding	NP_034836.1;XP_006539629.1	107536	.	-1.0614	1.45071	0.764518	1	-2.75902	0.941325	6.18032e-07	4.51164e-05	1.91949	1.8567	1.00527	1.91949	1.8567	1.00527	156	181	64	1.32245	1.37948	0.56205	3.47301	3.60105	1.45911
16906	NM_010721	Lmnb1	lamin B1	protein_coding	NP_034851.2	96795	.	-1.41339	4.09328	0.0202218	0.767252	-2.02256	3.90128	3.3147e-06	0.000195139	4.3897	3.91866	3.44209	4.3897	3.91866	3.44209	1119	975	627	6.39352	4.54846	3.11664	16.7907	11.8735	8.09094
16956	NM_008509	Lpl	lipoprotein lipase	protein_coding	NP_032535.2	96820	.	3.13596	5.40606	1.2498e-14	5.70219e-11	2.63366	5.21924	5.43927e-11	9.73202e-09	4.42487	6.02738	5.77975	4.42487	6.02738	5.77975	1148	4434	3427	4.60587	14.5296	11.9722	12.096	37.9287	31.0804
16981	NM_001271708,NM_001271709,NM_010733	Lrrn3	leucine rich repeat protein 3, neuronal	protein_coding	NP_001258637.1;NP_001258638.1;NP_034863.1	106036	.	-2.69771	-0.836808	0.00158739	0.224141	-3.80745	-0.940361	7.67142e-05	0.00267693	0.835858	0.367035	0.268568	0.835858	0.367035	0.268568	44	20	13	0.203975	0.075234	0.049617	0.535679	0.196394	0.128808
17001	NM_001313968,NM_008521,NR_132732,NR_132733	Ltc4s	leukotriene C4 synthase	protein_coding	NP_001300897.1;NP_032547.1	107498	.	-1.10366	-1.0801	0.81167	1	-3.2412	-1.59462	0.00401524	0.0578816	0.549734	0.505956	0.191126	0.549734	0.505956	0.191126	26	29	9	0.637245	0.55605	0.17295	1.67353	1.45154	0.448986
17022	NM_008524	Lum	lumican	protein_coding	NP_032550.2	109347	.	1.01493	-0.558194	1	1	-2.89647	-1.12295	0.00216503	0.0358872	0.715635	0.72406	0.287296	0.715635	0.72406	0.287296	36	45	14	0.275063	0.286263	0.093282	0.722371	0.747276	0.242164
17063	NM_010739,XM_006521815,XM_011245835	Muc13	mucin 13, epithelial transmembrane	protein_coding	NP_034869.1;XP_006521878.1;XP_011244137.1	103190	.	2.06841	-0.909288	0.0185387	0.741956	-1.07324	-1.54296	1	1	0.401743	0.736656	0.377455	0.401743	0.736656	0.377455	18	46	19	0.0962	0.20299	0.088799	0.25264	0.529896	0.230528
17105	NM_017372	Lyz2	lysozyme 2	protein_coding	NP_059068.1	96897	.	4.66651	-2.81901	0.0267805	0.85826	3.80594	-3.00543	0.0727117	0.402239	0.0505757	0.231211	0.191126	0.0505757	0.231211	0.191126	2	12	9	0.030608	0.141889	0.117797	0.080382	0.370395	0.305806
17121	NM_016662,XR_873434	Mxd3	Max dimerization protein 3	protein_coding	NP_057871.2	104987	.	-1.42073	1.78487	0.0438869	1	-2.10635	1.57817	4.20906e-05	0.00161717	2.3259	1.9353	1.53827	2.3259	1.9353	1.53827	225	195	121	2.81207	1.98212	1.311	7.38506	5.17422	3.40343
17144	NM_020020,XM_006528728	Magea8	melanoma antigen, family A, 8	protein_coding	NP_064404.1;XP_006528791.1	1333827	.	-1.49303	-0.904821	0.221742	1	-2.94442	-1.20579	0.0022933	0.0376035	0.683946	0.491165	0.268568	0.683946	0.491165	0.268568	34	28	13	0.330339	0.209659	0.106171	0.867539	0.547304	0.275624
17171	NM_008552,XM_006523293,XM_006523294,XM_006523296,XM_011246190,XM_011246191,XM_011246192,XM_011246193,XM_017317270,XM_030249523,XM_030249524	Mas1	MAS1 oncogene	protein_coding	NP_032578.2;XP_006523356.1;XP_006523357.1;XP_006523359.1;XP_011244492.1;XP_011244493.1;XP_011244494.1;XP_011244495.1;XP_017172759.1;XP_030105383.1;XP_030105384.1	96918	.	-1.36283	-2.43621	0.662502	1	-5.37639	-2.88783	0.0267805	0.218677	0.236818	0.176788	0.0447141	0.236818	0.176788	0.0447141	10	9	2	0.034386	0.02569	0.005042	0.090305	0.067062	0.013089
17175	NM_001003893,NM_010767,XM_011250202	Masp2	mannan-binding lectin serine peptidase 2	protein_coding	NP_001003893.1;NP_034897.1;XP_011248504.1	1330832	.	6.03709	-2.09707	0.00169524	0.232618	2.0189	-3.10026	0.355755	0.83473	0.0752138	0.414844	0.150788	0.0752138	0.414844	0.150788	3	23	7	0.013061	0.116656	0.029951	0.034301	0.304524	0.077753
17182	NM_010770	Matn3	matrilin 3	protein_coding	NP_034900.4	1328350	.	-1.68	-0.71403	0.0845039	1	-2.43573	-0.879622	0.00631844	0.0799109	0.79194	0.520598	0.377455	0.79194	0.520598	0.377455	41	30	19	0.216444	0.130514	0.085735	0.568424	0.340701	0.222573
17221	NM_010778,NR_132621,XM_006497234,XM_006497235,XM_006497236,XM_006497237,XM_006497239,XM_011238929,XM_011238930,XR_001783154,XR_373888,XR_373889	Cd46	CD46 antigen, complement regulatory protein	protein_coding	NP_034908.1;XP_006497297.1;XP_006497298.1;XP_006497299.1;XP_006497300.1;XP_006497302.1;XP_011237231.1;XP_011237232.1	1203290	.	1.1974	0.680422	0.388341	1	-2.05754	0.121491	0.00234956	0.0384224	1.27925	1.43788	0.759184	1.27925	1.43788	0.759184	80	118	44	0.457248	0.381096	0.139074	1.20083	0.994829	0.361044
17228	NM_010780	Cma1	chymase 1, mast cell	protein_coding	NP_034910.2	96941	.	-1.66086	-1.48925	0.193029	1	-2.3535	-1.63767	0.0370978	0.268985	0.496	0.317587	0.230367	0.496	0.317587	0.230367	23	17	11	0.338897	0.200575	0.139415	0.890011	0.52359	0.361928
17231	NM_008572,XM_006518671	Mcpt8	mast cell protease 8	protein_coding	NP_032598.1;XP_006518734.1	1261780	.	-1.13138	3.60628	0.418612	1	-2.73073	3.14304	2.94965e-10	4.76382e-08	3.79677	3.63223	2.51647	3.79677	3.63223	2.51647	723	787	300	13.6062	12.1373	4.87407	35.7327	31.6838	12.6533
17279	NM_010790,XM_006537640	Melk	maternal embryonic leucine zipper kinase	protein_coding	NP_034920.2;XP_006537703.1	106924	.	-1.7596	2.60404	0.000470883	0.1048	-2.54175	2.43453	2.23996e-08	2.38932e-06	3.12504	2.43	2.01353	3.12504	2.43	2.01353	433	303	193	2.41315	1.3796	0.978363	6.33741	3.60137	2.53988
17294	NM_001252292,NM_001252293,NM_008590,XM_017321427,XM_030255208	Mest	mesoderm specific transcript	protein_coding	NP_001239221.1;NP_001239222.1;NP_032616.1;XP_017176916.1;XP_030111068.1	96968	.	-1.78707	2.77959	0.000259008	0.0705508	-3.4191	2.50939	3.99749e-13	1.13991e-10	3.28936	2.56326	1.83411	3.28936	2.56326	1.83411	492	339	163	3.08505	1.74566	0.894368	8.10195	4.55695	2.32183
17313	NM_008597	Mgp	matrix Gla protein	protein_coding	NP_032623.1	96976	.	-1.61723	9.21517	0.000740481	0.136503	-3.30093	8.90243	2.66553e-16	1.38989e-13	9.52256	8.83024	7.80418	9.52256	8.83024	7.80418	41173	31354	14137	1084.81	674.329	324.096	2848.94	1760.3	841.369
17345	NM_001081117,XM_006507411,XM_006507412,XM_006507413	Mki67	antigen identified by monoclonal antibody Ki 67	protein_coding	NP_001074586.2;XP_006507474.1;XP_006507475.1;XP_006507476.1	106035	.	-1.54739	6.03632	0.0024226	0.289388	-3.36237	5.69283	2.59217e-16	1.38989e-13	6.33458	5.71448	4.62664	6.33458	5.71448	4.62664	4468	3556	1506	7.32622	4.74391	2.18374	19.2401	12.3837	5.66911
17349	NM_001039543,NM_010801	Mlf1	myeloid leukemia factor 1	protein_coding	NP_001034632.1;NP_034931.2	1341819	.	-2.32172	-1.8977	0.0586665	1	-6.91629	-2.17771	0.000910749	0.018265	0.421094	0.195158	0.066562	0.421094	0.195158	0.066562	19	10	3	0.258351	0.10615	0.024368	0.678482	0.277099	0.063261
17381	NM_001320076,NM_001320077,NM_008605,XM_017313160	Mmp12	matrix metallopeptidase 12	protein_coding	NP_001307005.1;NP_001307006.1;NP_032631.3;XP_017168649.1	97005	.	1.08113	-2.79836	1	1	6.07694	-1.23401	9.45135e-06	0.000471276	0.1467	0.158182	0.732099	0.1467	0.158182	0.732099	6	8	42	0.025296	0.027355	0.158894	0.066433	0.07141	0.412496
17391	NM_010808,XM_030248212	Mmp24	matrix metallopeptidase 24	protein_coding	NP_034938.3;XP_030104072.1	1341867	.	-1.22869	-2.26122	0.840383	1	4.61362	-0.746428	3.24674e-06	0.00019238	0.258494	0.213297	0.935749	0.258494	0.213297	0.935749	11	11	58	0.040536	0.031902	0.188764	0.106455	0.083278	0.490041
17472	NM_001256005,NM_001359079,NM_001359080,NM_001359081,NM_001359082,NM_008620,XM_006534804,XM_006534805,XM_011249411,XM_030254185,XM_030254186	Gbp4	guanylate binding protein 4	protein_coding	NP_001242934.1;NP_001346008.1;NP_001346009.1;NP_001346010.1;NP_001346011.1;NP_032646.2;XP_006534867.1;XP_006534868.1;XP_011247713.1;XP_030110045.1;XP_030110046.1	97072	.	4.01171	-1.48473	0.00059626	0.120572	2.49581	-1.96216	0.0682606	0.388934	0.169763	0.591655	0.39483	0.169763	0.591655	0.39483	7	35	20	0.020415	0.092249	0.055883	0.053614	0.24081	0.145077
17528	NM_001315499,NM_001315500,NM_008623	Mpz	myelin protein zero	protein_coding	NP_001302428.1;NP_001302429.1;NP_032649.2	103177	.	3.97654	-2.18933	0.0153481	0.697549	3.02862	-2.45546	0.0586286	0.355472	0.0994382	0.367035	0.287296	0.0994383	0.367035	0.287296	4	20	14	0.029174	0.130598	0.092928	0.076616	0.340919	0.241246
17906	NM_010861,XM_006530186	Myl2	myosin, light polypeptide 2, regulatory, cardiac, slow	protein_coding	NP_034991.3;XP_006530249.2	97272	.	1.47374	4.60739	0.00834421	0.519612	3.1874	5.36609	5.82197e-15	2.36113e-12	4.36992	4.90684	5.99371	4.36992	4.90684	5.99371	1103	2002	3985	26.5306	39.0191	78.0854	69.6746	101.857	202.714
17912	NM_001161817,NM_001290982,NM_010863,XM_006495764,XM_006495765,XM_006495766,XM_006495767,XM_006495769,XM_017319213,XM_030252028	Myo1b	myosin IB	protein_coding	NP_001155289.1;NP_001277911.1;NP_034993.2;XP_006495827.1;XP_006495828.1;XP_006495829.1;XP_006495830.1;XP_006495832.1;XP_017174702.1;XP_030107888.1	107752	.	-1.27963	4.73656	0.0919789	1	-2.02716	4.48217	2.00898e-06	0.000125992	4.94945	4.6067	3.97708	4.94945	4.6067	3.97708	1676	1613	937	5.48322	4.29577	2.65219	14.4	11.2139	6.88522
17921	NM_001256081,NM_001256082,NM_001256083,NM_008663,XM_006507427,XM_006507428,XM_006507429,XM_011241688,XM_011241689,XM_011241690,XM_011241691	Myo7a	myosin VIIA	protein_coding	NP_001243010.1;NP_001243011.1;NP_001243012.1;NP_032689.2;XP_006507490.1;XP_006507491.1;XP_006507492.1;XP_011239990.1;XP_011239991.1;XP_011239992.1;XP_011239993.1	104510	.	1.11048	-1.3561	0.89174	1	-2.37249	-1.88722	0.048953	0.321843	0.421094	0.461119	0.191126	0.421094	0.461119	0.191126	19	26	9	0.040496	0.044811	0.016521	0.106351	0.116976	0.04289
17960	NM_008673	Nat1	N-acetyl transferase 1	protein_coding	NP_032699.1	97279	.	-6.97701	-2.76717	0.00961124	0.549859	-2.23937	-2.43215	0.186747	0.655535	0.27985	0.0412009	0.130188	0.27985	0.0412009	0.130188	12	2	6	0.116396	0.016969	0.05176	0.305679	0.044297	0.134372
18039	NM_010910	Nefl	neurofilament, light polypeptide	protein_coding	NP_035040.1	97313	.	-1.25897	2.87933	0.143173	1	-5.82537	2.26459	3.13044e-22	3.80871e-19	3.19697	2.90483	1.26352	3.19697	2.90483	1.26352	458	448	89	2.2025	1.75797	0.371732	5.78421	4.58909	0.965036
18040	NM_008691	Nefm	neurofilament, medium polypeptide	protein_coding	NP_032717.2	97314	.	-1.15747	2.52325	0.379756	1	-2.45093	2.11932	2.10814e-07	1.76484e-05	2.83524	2.6557	1.80841	2.83524	2.6557	1.80841	344	366	159	1.72952	1.50032	0.69575	4.54206	3.91652	1.8062
18091	NM_008700,XM_006523797	Nkx2-5	NK2 homeobox 5	protein_coding	NP_032726.1;XP_006523860.1	97350	.	-2.01328	-1.58546	0.0678932	1	-2.3535	-1.63767	0.0370978	0.268985	0.496	0.266384	0.230367	0.496	0.266384	0.230367	23	14	11	0.244605	0.115437	0.096864	0.642381	0.301342	0.251464
18104	NM_008706	Nqo1	NAD(P)H dehydrogenase, quinone 1	protein_coding	NP_032732.3	103187	.	1.45986	3.1789	0.0147664	0.682246	2.75802	3.78884	5.39942e-11	9.73202e-09	3.05864	3.54898	4.4077	3.05864	3.54898	4.4077	411	739	1285	4.30012	6.31585	11.7109	11.293	16.4872	30.4022
18125	NM_008712	Nos1	nitric oxide synthase 1, neuronal	protein_coding	NP_032738.1	97360	.	1.24633	2.66154	0.170643	1	2.89908	3.45491	1.46392e-11	2.9685e-09	2.72279	2.99671	4.10794	2.72279	2.99671	4.10794	314	482	1032	0.525141	0.658963	1.50557	1.37913	1.72019	3.90854
18140	NM_001111078,NM_001111079,NM_001111080,NM_010931,XM_006523799,XM_006523800,XM_030249556	Uhrf1	ubiquitin-like, containing PHD and RING finger domains, 1	protein_coding	NP_001104548.1;NP_001104549.1;NP_001104550.1;NP_035061.3;XP_006523862.1;XP_006523863.1;XP_030105416.1	1338889	.	-1.3652	4.22091	0.0357427	0.973588	-2.60102	3.89762	4.22832e-10	6.43057e-08	4.4916	4.06567	3.21151	4.4916	4.06567	3.21151	1205	1087	525	5.51329	4.05204	2.10438	14.479	10.5777	5.46308
18173	NM_013612,XM_006495773,XM_006495774	Slc11a1	solute carrier family 11 (proton-coupled divalent metal ion transporters), member 1	protein_coding	NP_038640.2;XP_006495836.1;XP_006495837.1	1345275	.	1.01863	0.0321151	1	1	2.77146	0.921192	8.66042e-07	6.01524e-05	0.986337	0.999613	1.89643	0.986337	0.999613	1.89643	55	69	173	0.37648	0.36937	0.987518	0.988711	0.964222	2.56365
18175	NM_001286552,NM_008733,NM_198059,XM_006526745,XM_006526746,XM_006526747,XM_006526748	Nrap	nebulin-related anchoring protein	protein_coding	NP_001273481.1;NP_032759.3;NP_932307.2;XP_006526808.1;XP_006526809.1;XP_006526810.1;XP_006526811.1	1098765	.	1.31703	7.59803	0.0532377	1	2.4332	8.16525	7.18589e-10	1.04914e-07	7.39408	7.78931	8.67188	7.39408	7.78931	8.67188	9373	15203	25849	28.1012	37.1823	67.4914	73.7995	97.0623	175.211
18302	NM_010959	Oit3	oncoprotein induced transcript 3	protein_coding	NP_035089.1	1201782	.	-2.26522	-0.356526	0.00171283	0.232824	-4.15325	-0.562097	3.29063e-06	0.000194349	1.03739	0.549442	0.324039	1.03739	0.549442	0.324039	59	32	16	0.351369	0.152187	0.080445	0.922765	0.397277	0.20884
18383	NM_008764	Tnfrsf11b	tumor necrosis factor receptor superfamily, member 11b (osteoprotegerin)	protein_coding	NP_032790.3	109587	.	-1.25443	1.40126	0.217428	1	-4.0963	0.872481	4.36144e-11	8.04003e-09	1.96634	1.73014	0.772538	1.96634	1.73014	0.772538	163	160	45	0.936843	0.749665	0.223555	2.46034	1.95696	0.58036
18491	NM_021362	Pappa	pregnancy-associated plasma protein A	protein_coding	NP_067337.1	97479	.	-1.18292	2.77473	0.293087	1	-3.75091	2.23221	4.2275e-14	1.42874e-11	3.06787	2.85659	1.56921	3.06787	2.85659	1.56921	414	431	125	0.609484	0.517633	0.159827	1.60063	1.35125	0.414919
18508	NM_001244198,NM_001244200,NM_001244201,NM_001244202,NM_001310144,NM_001310145,NM_001310146,NM_013627	Pax6	paired box 6	protein_coding	NP_001231127.1;NP_001231129.1;NP_001231130.1;NP_001231131.1;NP_001297073.1;NP_001297074.1;NP_001297075.1;NP_038655.1	97490	.	-2.44499	-1.72921	0.0370978	0.995641	-1.08364	-1.28542	1	1	0.477635	0.213297	0.445733	0.477635	0.213297	0.445733	22	11	23	0.082085	0.033874	0.076713	0.215571	0.088427	0.19915
18574	NM_001285890,NM_001357980,NM_008800,XM_030248407	Pde1b	phosphodiesterase 1B, Ca2+-calmodulin dependent	protein_coding	NP_001272819.1;NP_001344909.1;NP_032826.1;XP_030104267.1	97523	.	-1.32085	1.48626	0.123723	1	-2.74494	1.1232	3.38972e-07	2.60512e-05	2.05572	1.76129	1.10365	2.05572	1.76129	1.10365	177	165	73	0.890032	0.677956	0.32128	2.3374	1.76977	0.834059
18599	NM_011059	Padi1	peptidyl arginine deiminase, type I	protein_coding	NP_035189.1	1338893	.	-1.30589	-1.74877	0.519736	1	-2.71992	-2.07932	0.0310526	0.239756	0.382129	0.300721	0.150788	0.382129	0.300721	0.150788	17	16	7	0.071865	0.054534	0.023492	0.188733	0.142359	0.060987
18601	NM_011060	Padi3	peptidyl arginine deiminase, type III	protein_coding	NP_035190.3	1338891	.	-1.66882	1.02551	0.00818261	0.519612	-7.94437	0.521504	1.67304e-16	9.45571e-14	1.81365	1.32564	0.39483	1.81365	1.32564	0.39483	141	104	20	0.741831	0.446319	0.091257	1.9482	1.16509	0.236907
18602	NM_011061,XM_006538633	Padi4	peptidyl arginine deiminase, type IV	protein_coding	NP_035191.2;XP_006538696.1	1338898	.	-1.26204	0.9963	0.24578	1	-3.56584	0.514057	2.26494e-08	2.38932e-06	1.67546	1.45323	0.690494	1.67546	1.45323	0.690494	123	120	39	0.756134	0.600992	0.206532	1.98576	1.56886	0.536167
18636	NM_008823	Cfp	complement factor properdin	protein_coding	NP_032849.2	97545	.	1.0314	1.03117	0.899481	1	-2.56327	0.487307	2.06695e-05	0.000913362	1.57538	1.6052	0.824751	1.57538	1.6052	0.824751	111	141	49	1.09404	1.1436	0.418374	2.87317	2.98532	1.08612
18675	NM_011077	Phex	phosphate regulating endopeptidase homolog, X-linked	protein_coding	NP_035207.1	107489	.	1.29255	0.188682	0.265447	1	2.30096	0.706137	9.17673e-05	0.00308995	0.973287	1.16717	1.68673	0.973287	1.16717	1.68673	54	86	141	0.138195	0.180312	0.316867	0.362927	0.470696	0.822604
18712	NM_001364913,NM_008842	Pim1	proviral integration site 1	protein_coding	NP_001351842.1;NP_032868.2	97584	.	1.25069	4.31834	0.130643	1	2.06954	4.76562	8.47142e-07	5.9235e-05	4.22468	4.53188	5.23364	4.22468	4.53188	5.23364	992	1528	2327	6.04977	7.60221	12.3494	15.8879	19.8452	32.0596
18742	NM_008852,XM_006526764	Pitx3	paired-like homeodomain transcription factor 3	protein_coding	NP_032878.1;XP_006526827.1	1100498	.	-1.43556	-0.192879	0.154138	1	-3.0097	-0.532466	0.000116096	0.00369122	0.999269	0.761523	0.411998	0.999269	0.761523	0.411998	56	48	21	0.568781	0.325499	0.179948	1.49373	0.849699	0.467154
18755	NM_001313977,NM_008856	Prkch	protein kinase C, eta	protein_coding	NP_001300906.1;NP_032882.2	97600	.	-1.10766	-1.57098	0.88215	1	-2.52484	-1.98006	0.0397031	0.281173	0.401743	0.367035	0.171098	0.401743	0.367035	0.171098	18	20	8	0.079882	0.071518	0.027796	0.209787	0.186693	0.07216
18760	NM_008858,XM_006515586,XM_006515587,XM_006515590,XM_006515591,XM_011244017,XR_001780427,XR_001780428,XR_001780429,XR_001780430,XR_001780431,XR_001780432,XR_003949998	Prkd1	protein kinase D1	protein_coding	NP_032884.2;XP_006515649.1;XP_006515650.1;XP_006515653.1;XP_006515654.1;XP_011242319.1	99879	.	-2.65568	-0.996094	0.00241842	0.289388	-4.37544	-1.14293	4.27605e-05	0.00163259	0.761901	0.334259	0.21088	0.761901	0.334259	0.21088	39	18	10	0.098769	0.036137	0.022306	0.259387	0.094334	0.057907
18762	NM_001039079,NM_001355178,NM_008860,XM_006538656,XM_011250207,XM_017320042,XM_030253317	Prkcz	protein kinase C, zeta	protein_coding	NP_001034168.1;NP_001342107.1;NP_032886.2;XP_006538719.1;XP_011248509.1;XP_017175531.1;XP_030109177.1	97602	.	-1.50067	0.947448	0.0409682	1	-3.14762	0.611994	2.51314e-07	2.00283e-05	1.71519	1.33395	0.785769	1.71519	1.33395	0.785769	128	105	46	0.527625	0.328066	0.149881	1.38565	0.856398	0.389099
18787	NM_008871	Serpine1	serine (or cysteine) peptidase inhibitor, clade E, member 1	protein_coding	NP_032897.2	97608	.	-1.61531	5.57707	0.000921126	0.154225	-3.31368	5.26248	8.01763e-16	3.85057e-13	5.90545	5.22834	4.23155	5.90545	5.22834	4.23155	3304	2519	1130	17.757	11.0511	5.28406	46.6335	28.8484	13.7177
18791	NM_008872	Plat	plasminogen activator, tissue	protein_coding	NP_032898.2	97610	.	-1.18147	6.2141	0.244833	1	-2.15211	5.88	1.33945e-07	1.19244e-05	6.34665	6.10928	5.26114	6.34665	6.10928	5.26114	4506	4697	2373	28.6782	24.4032	13.1422	75.3147	63.7033	34.1178
18793	NM_011113,XM_006539639,XM_006539640	Plaur	plasminogen activator, urokinase receptor	protein_coding	NP_035243.1;XP_006539702.1;XP_006539703.1	97612	.	-1.33631	2.62921	0.0693896	1	-2.3931	2.32776	2.32508e-07	1.87756e-05	3.00835	2.64905	1.97939	3.00835	2.64905	1.97939	395	364	187	4.20878	3.1447	1.74533	11.0531	8.20907	4.53097
18812	NM_011118,XM_006516578,XM_006516579	Prl2c3	prolactin family 2, subfamily c, member 3	protein_coding	NP_035248.2;XP_006516641.1;XP_006516642.1	1341833	.	-1.17332	0.452015	0.456052	1	-2.08322	0.133143	0.00195203	0.0329552	1.28981	1.15784	0.759184	1.28981	1.15784	0.759184	81	85	44	1.53039	1.28398	0.746892	4.0191	3.35177	1.93897
18823	NM_001290561,NM_001359117,NM_001359118,NM_001359119,NM_001359120,NM_011123,XM_030251257	Plp1	proteolipid protein (myelin) 1	protein_coding	NP_001277490.1;NP_001346046.1;NP_001346047.1;NP_001346048.1;NP_001346049.1;NP_035253.1;XP_030107117.1	97623	.	1.41457	-0.190387	0.181302	1	-2.09795	-0.883089	0.0161891	0.156902	0.761901	0.989124	0.411998	0.761901	0.989124	0.411998	39	68	21	0.167565	0.23908	0.077325	0.44006	0.624104	0.200739
18968	NM_008892,XM_006527905,XR_003953001,XR_878096	Pola1	polymerase (DNA directed), alpha 1	protein_coding	NP_032918.1;XP_006527968.1	99660	.	-1.26761	3.41557	0.119469	1	-2.1291	3.13245	1.65078e-06	0.000107596	3.68915	3.37661	2.71973	3.68915	3.37661	2.71973	667	648	355	2.02302	1.60036	0.936764	5.31286	4.17766	2.43189
19013	NM_001113418,NM_011144,XM_006520619,XM_006520620,XM_006520621,XM_006520622,XM_006520623,XM_011245516,XM_011245517,XM_011245519,XM_030248421,XM_030248422,XM_030248423,XM_030248424	Ppara	peroxisome proliferator activated receptor alpha	protein_coding	NP_001106889.1;NP_035274.2;XP_006520682.1;XP_006520683.1;XP_006520684.1;XP_006520685.1;XP_006520686.1;XP_011243818.1;XP_011243819.1;XP_011243821.1;XP_030104281.1;XP_030104282.1;XP_030104283.1;XP_030104284.1	104740	.	-2.28706	-1.38208	0.0187538	0.742981	1.07107	-0.859391	0.911849	1	0.584475	0.283655	0.618369	0.584475	0.283655	0.618369	28	15	34	0.129294	0.088085	0.061308	0.339554	0.229941	0.159159
19041	NM_008909	Ppl	periplakin	protein_coding	NP_032935.2	1194898	.	1.17243	-0.142401	0.538029	1	2.46662	0.519452	4.1929e-05	0.00161435	0.850205	0.957189	1.57684	0.850205	0.957189	1.57684	45	65	126	0.114391	0.136431	0.282703	0.300414	0.356145	0.733912
19073	NM_001358965,NM_011157,XM_006513374,XM_006513376,XM_006513377,XM_030244953,XM_030244954	Srgn	serglycin	protein_coding	NP_001345894.1;NP_035287.1;XP_006513437.1;XP_006513439.1;XP_006513440.1;XP_030100813.1;XP_030100814.1	97756	.	2.02043	-1.4672	0.085967	1	2.99504	-1.09306	0.00157061	0.0280467	0.27985	0.520598	0.718363	0.27985	0.520598	0.718363	12	30	41	0.125096	0.255925	0.342151	0.328527	0.668078	0.888242
19092	NM_008926,XM_006534820,XM_006534821	Prkg2	protein kinase, cGMP-dependent, type II	protein_coding	NP_032952.3;XP_006534883.1;XP_006534884.1	108173	.	-1.18086	6.94038	0.244076	1	-2.04608	6.62945	7.00673e-07	5.01462e-05	7.06579	6.8279	6.04413	7.06579	6.8279	6.04413	7454	7774	4129	25.8103	22.0227	12.4952	67.7831	57.4891	32.4382
19125	NM_011172,XM_006521863,XR_001781795,XR_001781796	Prodh	proline dehydrogenase	protein_coding	NP_035302.2;XP_006521926.1	97770	.	-1.01598	-0.699339	1	1	-2.48038	-1.18091	0.00931543	0.106121	0.667837	0.659376	0.305785	0.667837	0.659376	0.305785	33	40	15	0.221154	0.268299	0.086057	0.580795	0.70038	0.223409
19130	NM_001360827,NM_008937,XM_006497124,XM_006497125,XM_006497126,XM_006497127	Prox1	prospero homeobox 1	protein_coding	NP_001347756.1;NP_032963.1;XP_006497187.1;XP_006497188.1;XP_006497189.1;XP_006497190.1	97772	.	1.29063	1.68858	0.154924	1	2.15963	2.14998	6.89907e-06	0.000362847	1.91949	2.19921	2.80992	1.91949	2.19921	2.80992	156	248	382	0.318475	0.409824	0.674576	0.836379	1.06983	1.75123
19207	NM_001312903,NM_008958	Ptch2	patched 2	protein_coding	NP_001299832.1;NP_032984.1	1095405	.	1.21556	-2.11413	0.707153	1	2.80224	-1.39879	0.00916578	0.104613	0.236818	0.283655	0.588478	0.236818	0.283655	0.588478	10	15	32	0.0305	0.037345	0.088018	0.080099	0.097486	0.228499
19216	NM_013641,XM_006530771	Ptger1	prostaglandin E receptor 1 (subtype EP1)	protein_coding	NP_038669.1;XP_006530834.1	97793	.	-1.21518	0.33913	0.394451	1	-2.04761	0.0517806	0.00326668	0.0492701	1.2362	1.08089	0.732099	1.2362	1.08089	0.732099	76	77	42	0.282917	0.233716	0.13685	0.742998	0.610105	0.355269
19228	NM_001083935,NM_001083936,NM_011199,XM_006511985,XM_006511987,XM_006511988,XM_011242942,XM_017313214,XM_017313215	Pth1r	parathyroid hormone 1 receptor	protein_coding	NP_001077404.1;NP_001077405.1;NP_035329.2;XP_006512048.1;XP_006512050.1;XP_006512051.1;XP_011241244.1;XP_017168703.1;XP_017168704.1	97801	.	-1.85269	0.960333	0.0018447	0.245736	-2.33088	0.856259	3.64763e-05	0.00144402	1.80631	1.23088	1.04982	1.80631	1.23088	1.04982	140	93	68	0.995347	0.547277	0.425886	2.61398	1.42864	1.10562
19263	NM_029928,XM_006513378	Ptprb	protein tyrosine phosphatase, receptor type, B	protein_coding	NP_084204.2;XP_006513441.1	97809	.	-1.80711	0.407415	0.00642417	0.459425	-3.79175	0.11515	1.23921e-07	1.1086e-05	1.42055	0.946386	0.526773	1.42055	0.946386	0.526773	94	64	28	0.126961	0.067195	0.030891	0.333424	0.175409	0.080194
19332	NM_011227,XM_011242042	Rab20	RAB20, member RAS oncogene family	protein_coding	NP_035357.1;XP_011240344.1	102789	.	-1.26522	2.07454	0.164305	1	-2.03298	1.81264	5.45494e-05	0.00200711	2.50432	2.23072	1.72157	2.50432	2.23072	1.72157	262	255	146	2.93629	2.31895	1.41496	7.71128	6.05349	3.67331
19659	NM_011254	Rbp1	retinol binding protein 1, cellular	protein_coding	NP_035384.1	97876	.	-1.95973	0.815704	0.000880056	0.151542	-3.55779	0.582305	1.75231e-08	1.91495e-06	1.72301	1.11988	0.718363	1.72301	1.11988	0.718363	129	81	41	0.797254	0.407407	0.220479	2.09375	1.06351	0.572374
19716	NM_009052	Bex1	brain expressed X-linked 1	protein_coding	NP_033078.2	1328321	.	3.07912	-1.17367	0.00216503	0.270629	2.55017	-1.36642	0.0155637	0.153617	0.258494	0.685599	0.588478	0.258494	0.685599	0.588478	11	42	32	0.20352	0.635918	0.514218	0.534485	1.66003	1.33493
19736	NM_009062	Rgs4	regulator of G-protein signaling 4	protein_coding	NP_033088.2	108409	.	2.30683	-0.663317	0.00516186	0.399462	2.02329	-0.790704	0.0297718	0.234605	0.440188	0.868405	0.785769	0.440188	0.868405	0.785769	20	57	46	0.107487	0.256607	0.221158	0.282284	0.66986	0.574138
19752	NM_011271	Rnase1	ribonuclease, RNase A family, 1 (pancreatic)	protein_coding	NP_035401.2	97919	.	1.13627	-0.724829	0.683948	1	2.96274	0.142169	9.01951e-06	0.000458513	0.6184	0.685599	1.37277	0.6184	0.685599	1.37277	30	42	101	0.501291	0.568482	1.46901	1.31649	1.48399	3.81364
19885	NM_001293734,NM_011281,NR_121656,XM_006501162,XM_006501163,XM_006501164	Rorc	RAR-related orphan receptor gamma	protein_coding	NP_001280663.1;NP_035411.2;XP_006501225.3;XP_006501226.1;XP_006501227.1	104856	.	2.09798	-0.027426	0.00240092	0.289388	2.82227	0.265531	1.44839e-05	0.000676326	0.683946	1.18566	1.44127	0.683946	1.18566	1.44127	34	88	109	0.239987	0.374735	0.50347	0.630255	0.978226	1.30703
20128	NM_001357467,NM_009099	Trim30a	tripartite motif-containing 30A	protein_coding	NP_001344396.1;NP_033125.2	98178	.	4.12588	-1.45479	0.00040416	0.0980944	3.61152	-1.60236	0.00275824	0.0430975	0.169763	0.605456	0.542448	0.169763	0.605456	0.542448	7	36	29	0.027678	0.124871	0.104537	0.072689	0.325968	0.271385
20148	NM_001172424,NM_001357274,NM_001357275,NM_001357276,NM_001357277,NM_011303,XM_006538681,XM_030253368,XR_003954897	Dhrs3	dehydrogenase/reductase (SDR family) member 3	protein_coding	NP_001165895.1;NP_001344203.1;NP_001344204.1;NP_001344205.1;NP_001344206.1;NP_035433.1;XP_006538744.1;XP_030109228.1	1315215	.	1.55128	4.17856	0.0031814	0.333783	2.8422	4.76851	3.28801e-12	7.89554e-10	3.9226	4.52191	5.36672	3.9226	4.52191	5.36672	794	1517	2558	4.49474	6.6957	11.6816	11.8041	17.4788	30.326
20254	NM_001310680,NM_009129	Scg2	secretogranin II	protein_coding	NP_001297609.1;NP_033155.1	103033	.	-1.4166	-1.95661	0.4885	1	-15.125	-2.5574	0.000447975	0.0107472	0.342083	0.248905	0.0225303	0.342083	0.248905	0.0225303	15	13	1	0.084969	0.061641	0.003702	0.223147	0.160912	0.009611
20292	NM_011330	Ccl11	chemokine (C-C motif) ligand 11	protein_coding	NP_035460.1	103576	.	-1.19343	-0.850404	0.667032	1	-2.77181	-1.26512	0.00440277	0.061477	0.651545	0.563651	0.268568	0.651545	0.563651	0.268568	32	33	13	0.474322	0.402362	0.166555	1.24567	1.05035	0.432385
20296	NM_011333	Ccl2	chemokine (C-C motif) ligand 2	protein_coding	NP_035463.1	98259	.	1.60358	0.975718	0.0183927	0.739355	2.08197	1.21572	0.00014606	0.00439867	1.31071	1.75512	2.03031	1.31071	1.75512	2.03031	83	164	196	1.66968	2.68918	3.43123	4.38493	7.01996	8.90766
20311	NM_009141	Cxcl5	chemokine (C-X-C motif) ligand 5	protein_coding	NP_033167.2	1096868	.	1.7252	2.93077	0.000546918	0.117426	3.52259	3.65916	1.52905e-15	6.48957e-13	2.71497	3.40647	4.36536	2.71497	3.40647	4.36536	312	663	1246	3.06276	5.3063	10.6359	8.04343	13.8518	27.6114
20319	NM_009144,XM_006501183	Sfrp2	secreted frizzled-related protein 2	protein_coding	NP_033170.1;XP_006501246.1	108078	.	-1.35997	3.75079	0.0413882	1	-3.52494	3.31614	3.66648e-15	1.52076e-12	4.04302	3.63054	2.43063	4.04302	3.63054	2.43063	868	786	279	7.03465	5.17515	1.94848	18.4744	13.5095	5.05835
20341	NM_009150	Selenbp1	selenium binding protein 1	protein_coding	NP_033176.2	96825	.	2.09884	-1.66801	0.0591425	1	2.97665	-1.33885	0.00474403	0.0651947	0.236818	0.461119	0.618369	0.236818	0.461119	0.618369	10	26	34	0.092212	0.201952	0.279117	0.242168	0.527186	0.724603
20346	NM_001243072,NM_001243073,NM_009152,XM_006503557,XM_006503558,XM_006503559,XM_011240665	Sema3a	sema domain, immunoglobulin domain (Ig), short basic domain, secreted, (semaphorin) 3A	protein_coding	NP_001230001.1;NP_001230002.1;NP_033178.2;XP_006503620.1;XP_006503621.1;XP_006503622.1;XP_011238967.1	107558	.	-1.06328	5.70592	0.671114	1	-2.01056	5.33201	1.72306e-06	0.00011151	5.77523	5.68838	4.79396	5.77523	5.68838	4.79396	3014	3491	1699	7.4213	7.12424	3.50799	19.4898	18.5974	9.10692
20361	NM_011352,XM_006510888,XM_006510889,XM_030244149	Sema7a	sema domain, immunoglobulin domain (Ig), and GPI membrane anchor, (semaphorin) 7A	protein_coding	NP_035482.1;XP_006510951.1;XP_006510952.1;XP_030100009.1	1306826	.	-1.31001	6.08823	0.0600322	1	-2.46263	5.76164	6.97073e-10	1.02593e-07	6.28792	5.90404	5.01442	6.28792	5.90404	5.01442	4324	4065	1990	21.2895	16.2592	8.52168	55.9106	42.4437	22.1227
20419	NM_011369	Shcbp1	Shc SH2-domain binding protein 1	protein_coding	NP_035499.1	1338802	.	-1.48191	2.65527	0.0145038	0.673522	-2.05125	2.48507	1.29025e-05	0.000619659	3.08617	2.59819	2.21771	3.08617	2.59819	2.21771	420	349	232	3.14628	2.13098	1.51154	8.26276	5.56281	3.92404
20452	NM_001159745,NM_009183,XM_006529275	St8sia4	ST8 alpha-N-acetyl-neuraminide alpha-2,8-sialyltransferase 4	protein_coding	NP_001153217.1;NP_033209.1;XP_006529338.1	106018	.	3.60527	-1.79174	0.00418133	0.37224	2.47111	-2.15997	0.111707	0.509791	0.1467	0.47622	0.342065	0.1467	0.47622	0.342065	6	27	17	0.016563	0.063958	0.042537	0.043497	0.166958	0.110429
20491	NM_001029841,NM_009192,XM_006520668,XM_011245530,XM_017316522,XM_030248433	Sla	src-like adaptor	protein_coding	NP_001025012.1;NP_033218.1;XP_006520731.1;XP_011243832.1;XP_017172011.1;XP_030104293.1	104295	.	1.09774	0.445489	0.688341	1	-2.05977	-0.0463295	0.00337854	0.0505397	1.18051	1.25735	0.690494	1.18051	1.25735	0.690494	71	96	39	0.246822	0.280786	0.106194	0.648208	0.732976	0.275684
20500	NM_022411,XM_006532645,XM_006532647,XM_006532648,XM_006532649,XR_003949367	Slc13a2	solute carrier family 13 (sodium-dependent dicarboxylate transporter), member 2	protein_coding	NP_071856.1;XP_006532708.1;XP_006532710.1;XP_006532711.1;XP_006532712.1	1276558	.	2.64167	-1.90558	0.0348449	0.960604	1.25614	-2.51252	0.81105	1	0.169763	0.414844	0.21088	0.169763	0.414844	0.21088	7	23	10	0.044597	0.124161	0.059601	0.117121	0.324116	0.154728
20528	NM_001359114,NM_009204,XM_006532654,XM_006532655,XM_030245725	Slc2a4	solute carrier family 2 (facilitated glucose transporter), member 4	protein_coding	NP_001346043.1;NP_033230.2;XP_006532717.1;XP_006532718.1;XP_030101585.1	95758	.	1.36884	0.538197	0.153977	1	2.95952	1.26945	3.37893e-08	3.445e-06	1.13436	1.39879	2.18312	1.13436	1.39879	2.18312	67	113	225	0.377379	0.528803	1.12865	0.991075	1.38041	2.93002
20556	NM_011408	Slfn2	schlafen 2	protein_coding	NP_035538.1	1313258	.	-2.94233	-0.749982	0.000289093	0.0753706	-2.8504	-0.725256	0.000674911	0.0146982	0.89241	0.367035	0.377455	0.89241	0.367035	0.377455	48	20	19	0.464494	0.158074	0.156302	1.21985	0.412644	0.405768
20709	NM_183197	Serpinb9f	serine (or cysteine) peptidase inhibitor, clade B, member 9f	protein_coding	NP_899020.1	894671	.	-1.08361	0.217633	0.746214	1	-2.19547	-0.17759	0.00248088	0.0397856	1.12259	1.061	0.618369	1.12259	1.061	0.618369	66	75	34	0.557026	0.520328	0.250036	1.46286	1.35829	0.649105
20713	NM_001357514,NM_009250	Serpini1	serine (or cysteine) peptidase inhibitor, clade I, member 1	protein_coding	NP_001344443.1;NP_033276.1	1194506	.	1.34683	-2.65079	0.81105	1	3.62498	-1.79324	0.00616054	0.0788011	0.1467	0.195158	0.478697	0.1467	0.195158	0.478697	6	10	25	0.028476	0.037608	0.110042	0.074782	0.098174	0.285675
20716	NM_009252,XM_011244046	Serpina3n	serine (or cysteine) peptidase inhibitor, clade A, member 3N	protein_coding	NP_033278.2;XP_011242348.1	105045	.	-1.08365	0.622978	0.714315	1	-2.31546	0.202203	0.000368005	0.0092381	1.36168	1.2919	0.745705	1.36168	1.2919	0.745705	88	100	43	0.668047	0.63393	0.282919	1.75443	1.65484	0.734471
20739	NM_011465,XR_001783648,XR_373600	Spta1	spectrin alpha, erythrocytic 1	protein_coding	NP_035595.2	98385	.	-1.5187	1.33659	0.0242483	0.842917	-6.81332	0.805896	7.7893e-17	4.73849e-14	2.00533	1.57746	0.526773	2.00533	1.57746	0.526773	169	137	28	0.325008	0.216048	0.046741	0.853536	0.563983	0.121343
20840	NM_001324546,NM_016853,XM_006512016	Stac	src homology three (SH3) and cysteine rich domain	protein_coding	NP_001311475.1;NP_058549.1;XP_006512079.1	1201400	.	-2.03165	0.0489317	0.00282469	0.316262	-2.32332	-0.00518168	0.00061055	0.0136718	1.2362	0.736656	0.662075	1.2362	0.736656	0.662075	76	46	37	0.435013	0.230621	0.18147	1.14243	0.602025	0.471106
20855	NM_009285	Stc1	stanniocalcin 1	protein_coding	NP_033311.3	109131	.	-1.73272	-1.45509	0.153582	1	-6.61401	-1.87465	0.000264517	0.00714119	0.514135	0.317587	0.0880839	0.514135	0.317587	0.0880839	24	17	4	0.101442	0.058199	0.01362	0.266408	0.151925	0.035359
20897	NM_001162475,NM_001162476,NM_001162479,NM_009291,XM_006510941,XM_006510943,XM_006510944,XM_006510945,XM_006510946,XM_017313262,XM_030244180	Stra6	stimulated by retinoic acid gene 6	protein_coding	NP_001155947.1;NP_001155948.1;NP_001155951.1;NP_033317.2;XP_006511004.2;XP_006511006.1;XP_006511007.1;XP_006511008.1;XP_006511009.1;XP_017168751.1;XP_030100040.1	107742	.	-1.59318	1.36739	0.0112857	0.594326	-3.62056	1.01864	5.31075e-10	7.87977e-08	2.04952	1.57044	0.899691	2.04952	1.57044	0.899691	176	136	55	0.926159	0.594518	0.248581	2.43228	1.55196	0.64533
20927	NM_001357538,NM_011510,XM_006540749,XM_030242316,XR_001785502,XR_001785504,XR_001785505,XR_001785506,XR_001785511,XR_001785512,XR_003946427,XR_882027,XR_882028	Abcc8	ATP-binding cassette, sub-family C (CFTR/MRP), member 8	protein_coding	NP_001344467.1;NP_035640.2;XP_006540812.1;XP_030098176.1	1352629	.	3.6622	-0.769273	4.42859e-05	0.0218437	6.19711	-0.178077	3.4955e-10	5.5472e-08	0.300894	0.891119	1.29162	0.300894	0.891119	1.29162	13	59	92	0.037403	0.135701	0.251512	0.098228	0.354238	0.652939
21345	NM_011526	Tagln	transgelin	protein_coding	NP_035656.1	106012	.	-1.72309	7.08858	0.000146696	0.0478072	-6.56337	6.63294	4.03495e-35	2.45459e-31	7.43645	6.65745	4.76752	7.43645	6.65745	4.76752	9654	6900	1667	98.9472	57.7318	14.8637	259.855	150.706	38.5869
21354	NM_001161730,NM_013683	Tap1	transporter 1, ATP-binding cassette, sub-family B (MDR/TAP)	protein_coding	NP_001155202.1;NP_038711.2	98483	.	1.34364	-0.5054	0.31384	1	3.02548	0.254001	4.74427e-06	0.000262372	0.651545	0.821877	1.4496	0.651545	0.821877	1.4496	32	53	110	0.171433	0.235693	0.525619	0.450219	0.615265	1.36453
21385	NM_009324	Tbx2	T-box 2	protein_coding	NP_033350.2	98494	.	-1.27576	-1.07402	0.474229	1	-2.2549	-1.36094	0.0251301	0.210378	0.584475	0.47622	0.287296	0.584475	0.47622	0.287296	28	27	14	0.124762	0.098558	0.054576	0.327651	0.25728	0.141682
21822	NM_011579	Tgtp1	T cell specific GTPase 1	protein_coding	NP_035709.3	98734	.	-1.04671	-0.118926	0.879209	1	-2.74154	-0.627223	0.000486586	0.0114267	0.933415	0.902343	0.411998	0.933415	0.902343	0.411998	51	60	21	0.291986	0.282994	0.104906	0.766814	0.738742	0.272342
21877	NM_001271729,NM_009387,XM_006533149,XM_006533151,XM_030245917	Tk1	thymidine kinase 1	protein_coding	NP_001258658.1;NP_033413.2;XP_006533212.1;XP_006533214.1;XP_030101777.1	98763	.	-1.35007	3.05892	0.0541636	1	-2.30493	2.77973	2.45729e-07	1.97558e-05	3.39834	3.01233	2.36162	3.39834	3.01233	2.36162	535	488	263	6.7015	5.06601	2.91508	17.5995	13.2245	7.5677
21892	NM_009390,XM_006509314,XM_006509315,XM_011242185	Tll1	tolloid-like	protein_coding	NP_033416.2;XP_006509377.1;XP_006509378.1;XP_011240487.1	106923	.	-2.36475	0.367173	0.000111648	0.0415832	-6.25789	0.0782448	8.06291e-12	1.77287e-09	1.47711	0.810006	0.359868	1.47711	0.810006	0.359868	100	52	18	0.258749	0.109701	0.039085	0.679526	0.28637	0.101466
21906	NM_172709	Otop1	otopetrin 1	protein_coding	NP_766297.2	2388363	.	3.38415	-2.34798	0.0347041	0.960604	2.60002	-2.59057	0.13207	0.553708	0.0994382	0.317587	0.249594	0.0994383	0.317587	0.249594	4	17	12	0.01936	0.070926	0.049916	0.050843	0.185149	0.129584
21923	NM_001369211,NM_001369212,NM_001369213,NM_001369214,NM_011607,XM_006537776	Tnc	tenascin C	protein_coding	NP_001356140.1;NP_001356141.1;NP_001356142.1;NP_001356143.1;NP_035737.2;XP_006537839.1	101922	.	-1.52069	8.52411	0.00325187	0.334133	-5.01046	8.05756	3.11623e-27	7.10889e-24	8.79817	8.19513	6.48614	8.79817	8.19513	6.48614	24898	20164	5632	55.9326	37.2396	11.2082	146.89	97.2119	29.097
21940	NM_001033126,NM_001042564,NM_001286753,XM_006505898,XM_006505900,XM_006505901,XM_011241288	Cd27	CD27 antigen	protein_coding	NP_001028298.1;NP_001036029.1;NP_001273682.1;XP_006505961.1;XP_006505963.1;XP_006505964.1;XP_011239590.1	88326	.	2.40448	-2.40048	0.133184	1	4.85063	-1.71709	0.000819566	0.0169581	0.123263	0.283655	0.526773	0.123263	0.283655	0.526773	5	15	28	0.042764	0.115812	0.238605	0.112306	0.302323	0.619431
22029	NM_001326601,NM_009421,XM_011239050,XM_011239051,XM_011239052,XM_011239053,XM_011239054,XM_030249406,XM_030249407,XM_030249409,XM_030249412,XR_003952072,XR_003952073	Traf1	TNF receptor-associated factor 1	protein_coding	NP_001313530.1;NP_033447.2;XP_011237352.1;XP_011237353.1;XP_011237354.1;XP_011237355.1;XP_011237356.1;XP_030105266.1;XP_030105267.1;XP_030105269.1;XP_030105272.1	101836	.	-1.69615	-1.19087	0.132383	1	-2.5129	-1.35884	0.0114183	0.121933	0.601537	0.383148	0.268568	0.601537	0.383148	0.268568	29	21	13	0.167518	0.075499	0.046954	0.439937	0.197086	0.121895
22040	NM_001012236,NM_011637	Trex1	three prime repair exonuclease 1	protein_coding	NP_001012236.1;NP_035767.4	1328317	.	1.12407	0.339241	0.626796	1	2.52199	1.0598	4.62221e-06	0.000256399	1.11072	1.20392	1.97362	1.11072	1.20392	1.97362	65	90	186	0.967562	1.11397	2.44372	2.54101	2.90797	6.34402
22065	NM_019510,XM_006535439	Trpc3	transient receptor potential cation channel, subfamily C, member 3	protein_coding	NP_062383.2;XP_006535502.1	109526	.	-1.18864	-0.0748503	0.501527	1	-3.0097	-0.532466	0.000116096	0.00369122	0.999269	0.879807	0.411998	0.999269	0.879807	0.411998	56	58	21	0.243571	0.206273	0.077072	0.639668	0.538466	0.200083
22153	NM_009451	Tubb4a	tubulin, beta 4A class IVA	protein_coding	NP_033477.2	107848	.	1.95664	-2.1761	0.235318	1	2.99168	-1.79083	0.0173117	0.163953	0.169763	0.317587	0.462309	0.169763	0.317587	0.462309	7	17	24	0.054385	0.107684	0.163685	0.142826	0.281104	0.424934
22229	NM_009464	Ucp3	uncoupling protein 3 (mitochondrial, proton carrier)	protein_coding	NP_033490.1	1099787	.	1.11904	0.518292	0.618222	1	2.21574	1.1137	5.29952e-05	0.00196179	1.21418	1.30887	1.97362	1.21418	1.30887	1.97362	74	102	186	0.485897	0.549965	1.07309	1.27606	1.43565	2.78579
22259	NM_001177730,NM_001355279,NM_013839,XM_006499167,XM_006499168,XM_030249465	Nr1h3	nuclear receptor subfamily 1, group H, member 3	protein_coding	NP_001171201.1;NP_001342208.1;NP_038867.2;XP_006499230.1;XP_006499231.1;XP_030105325.1	1352462	.	1.01863	0.0321151	1	1	2.48332	0.808311	1.48059e-05	0.000689306	0.986337	0.999613	1.78224	0.986337	0.999613	1.78224	55	69	155	0.493525	0.475015	1.25216	1.2961	1.24	3.25068
22268	NM_178924,XM_017316943	Upk1b	uroplakin 1B	protein_coding	NP_849255.2;XP_017172432.1	98912	.	-1.3328	1.63364	0.111186	1	-3.37825	1.20172	8.30814e-10	1.20336e-07	2.1745	1.86246	1.02772	2.1745	1.86246	1.02772	197	182	66	1.78833	1.36281	0.524523	4.69651	3.55753	1.36169
22409	NM_009518	Wnt10a	wingless-type MMTV integration site family, member 10A	protein_coding	NP_033544.1	108071	.	-1.52125	5.6576	0.00367859	0.346053	-2.77281	5.3731	4.62747e-12	1.06111e-09	5.95151	5.35833	4.52083	5.95151	5.35833	4.52083	3413	2763	1395	28.2712	18.6829	10.0564	74.2458	48.7708	26.1068
22411	NM_001285792,NM_001285794,NM_001285795,NM_009519,XM_006507586,XM_006507587,XM_011241733	Wnt11	wingless-type MMTV integration site family, member 11	protein_coding	NP_001272721.1;NP_001272723.1;NP_001272724.1;NP_033545.1;XP_006507649.1;XP_006507650.1;XP_011240035.1	101948	.	1.00019	1.44675	1	1	-2.06028	1.01957	0.000245015	0.00675457	1.88507	1.88526	1.20562	1.88507	1.88526	1.20562	151	186	83	0.837607	0.83983	0.405029	2.19973	2.19233	1.05147
22422	NM_001163633,NM_001163634,NM_009528	Wnt7b	wingless-type MMTV integration site family, member 7B	protein_coding	NP_001157105.1;NP_001157106.1;NP_033554.3	98962	.	-1.74925	-0.116941	0.025317	0.855066	-2.67833	-0.303628	0.000228795	0.00644369	1.09876	0.72406	0.510925	1.09876	0.72406	0.510925	64	45	27	0.295927	0.167899	0.107709	0.777163	0.438291	0.279617
22589	NM_009530	Atrx	ATRX, chromatin remodeler	protein_coding	NP_033556.2	103067	.	-1.03175	7.09117	0.826962	1	-2.11396	6.67237	2.17395e-07	1.79134e-05	7.12359	7.07883	6.0551	7.12359	7.07883	6.0551	7761	9264	4161	12.3155	12.0003	5.74522	32.343	31.3261	14.9149
22634	NM_001364643,NM_001364644,NM_001364645,NM_009538	Plagl1	pleiomorphic adenoma gene-like 1	protein_coding	NP_001351572.1;NP_001351573.1;NP_001351574.1;NP_033564.2	1100874	.	-1.80458	-1.42168	0.121317	1	-4.64189	-1.74745	0.000488104	0.011435	0.532044	0.317587	0.130188	0.532044	0.317587	0.130188	25	17	6	0.077177	0.042141	0.01783	0.202682	0.110008	0.046289
22673	NM_001109043,NM_009549,XM_006527961,XM_006527962,XM_006527963	Zfp185	zinc finger protein 185	protein_coding	NP_001102513.1;NP_033575.3;XP_006528024.1;XP_006528025.1;XP_006528026.1	108095	.	-2.61249	-1.25829	0.00557603	0.420984	-1.44837	-0.961784	0.242224	0.728224	0.651545	0.283655	0.478697	0.651545	0.283655	0.478697	32	15	25	0.138282	0.053848	0.093292	0.363158	0.140567	0.24219
23796	NM_011784	Aplnr	apelin receptor	protein_coding	NP_035914.1	1346086	.	3.38415	-2.34798	0.0347041	0.960604	1.31424	-3.09692	0.759851	1	0.0994382	0.317587	0.130188	0.0994383	0.317587	0.130188	4	17	6	0.015536	0.06079	0.020553	0.0408	0.158689	0.053356
23834	NM_001025779,NM_001362735,NM_011799,NR_156128,XR_001780004,XR_003949441	Cdc6	cell division cycle 6	protein_coding	NP_001020950.1;NP_001349664.1;NP_035929.1	1345150	.	-1.49663	1.60699	0.0234433	0.833997	-2.47188	1.36075	2.03472e-06	0.000126736	2.20831	1.77357	1.30086	2.20831	1.77357	1.30086	203	167	93	0.709837	0.48289	0.281203	1.86417	1.26056	0.730018
23880	NM_001278269,NM_011815,XM_006519982,XM_006519983,XM_006519985,XM_006519986,XM_011245328,XM_011245329,XM_030248531,XR_003951372,XR_003951373	Fyb	FYN binding protein	protein_coding	NP_001265198.1;NP_035945.1;XP_006520045.1;XP_006520046.1;XP_006520048.1;XP_006520049.1;XP_011243630.1;XP_011243631.1;XP_030104391.1	1346327	.	1.23906	0.950474	0.291505	1	3.72087	2.01707	3.41129e-13	1.00413e-10	1.43013	1.63242	2.87017	1.43013	1.63242	2.87017	95	145	401	0.299332	0.381924	1.12424	0.786105	0.996993	2.91859
23893	NM_011825,XM_006496826,XM_017320448	Grem2	gremlin 2, DAN family BMP antagonist	protein_coding	NP_035955.1;XP_006496889.1;XP_017175937.1	1344367	.	-1.06407	0.651631	0.796877	1	-3.46708	0.0661469	8.29435e-07	5.84448e-05	1.37166	1.31728	0.542448	1.37166	1.31728	0.542448	89	103	29	0.38664	0.368527	0.106287	1.0154	0.96202	0.275926
23945	NM_001166249,NM_001166250,NM_001166251,NM_011844,XM_011241332	Mgll	monoglyceride lipase	protein_coding	NP_001159721.1;NP_001159722.1;NP_001159723.1;NP_035974.1;XP_011239634.1	1346042	.	-1.39152	4.54583	0.0245987	0.847981	-2.29676	4.28622	3.03409e-08	3.1108e-06	4.81512	4.35834	3.68035	4.81512	4.35834	3.68035	1522	1347	751	6.63981	4.81071	2.84894	17.4375	12.5581	7.39599
23956	NM_001160163,NM_001160164,NM_001160165,NM_015750,XM_006529524	Neu2	neuraminidase 2	protein_coding	NP_001153635.1;NP_001153636.1;NP_001153637.1;NP_056565.1;XP_006529587.1	1344417	.	-1.11175	1.73728	0.552951	1	-2.27674	1.33855	1.20402e-05	0.000584397	2.16305	2.04571	1.33727	2.16305	2.04571	1.33727	195	216	97	1.98282	1.80242	0.857278	5.20729	4.70513	2.22554
23959	NM_011851	Nt5e	5' nucleotidase, ecto	protein_coding	NP_035981.1	99782	.	-1.28915	3.55046	0.0960106	1	-2.26635	3.24977	1.81965e-07	1.54458e-05	3.82428	3.48696	2.7672	3.82428	3.48696	2.7672	738	705	369	3.34733	2.61242	1.45476	8.79077	6.81958	3.77663
23966	NM_001310760,NM_001310762,NM_011858,XM_006507801,XM_006507803,XM_006507804,XM_006507805,XM_006507806,XM_006507807,XM_006507808,XM_006507812,XM_006507813,XM_011241787,XM_011241788,XM_011241789,XM_011241790,XM_011241792,XM_011241793,XM_017322229,XM_030242544,XM_030242545,XM_030242546,XM_030242547,XM_030242548,XM_030242549,XM_030242550,XM_030242551,XM_030242552	Tenm4	teneurin transmembrane protein 4	protein_coding	NP_001297689.1;NP_001297691.1;NP_035988.2;XP_006507864.1;XP_006507866.1;XP_006507867.1;XP_006507868.1;XP_006507869.1;XP_006507870.1;XP_006507871.1;XP_006507875.1;XP_006507876.1;XP_011240089.1;XP_011240090.1;XP_011240091.1;XP_011240092.1;XP_011240094.1;XP_011240095.1;XP_017177718.1;XP_030098404.1;XP_030098405.1;XP_030098406.1;XP_030098407.1;XP_030098408.1;XP_030098409.1;XP_030098410.1;XP_030098411…	2447063	.	-1.20799	2.56023	0.242358	1	-2.16952	2.2378	4.80265e-06	0.000264798	2.89182	2.65901	1.98514	2.89182	2.65901	1.98514	360	367	188	0.354229	0.311688	0.194885	0.930278	0.813645	0.505932
24012	NM_001199003,NM_001347195,NM_001357129,NM_011880,XM_006496828,XM_006496829,XM_006496830,XM_006496831,XM_006496834,XM_011238808,XM_011238809,XM_017320465,XM_017320468,XM_030253948,XM_030253949	Rgs7	regulator of G protein signaling 7	protein_coding	NP_001185932.1;NP_001334124.1;NP_001344058.1;NP_036010.2;XP_006496891.1;XP_006496892.1;XP_006496893.1;XP_006496894.1;XP_006496897.1;XP_011237110.1;XP_011237111.1;XP_017175954.1;XP_017175957.1;XP_030109808.1;XP_030109809.1	1346089	.	-1.89212	-1.94825	0.163583	1	-4.6943	-2.23819	0.00664724	0.0828069	0.382129	0.213297	0.0880839	0.382129	0.213297	0.0880839	17	11	4	0.08117	0.044139	0.015596	0.213169	0.115222	0.040488
24013	NM_011881	Grk1	G protein-coupled receptor kinase 1	protein_coding	NP_036011.3	1345146	.	3.58161	-2.29306	0.0347041	0.960604	6.02877	-1.7582	0.000313333	0.0082042	0.0994382	0.334259	0.526773	0.0994383	0.334259	0.526773	4	18	28	0.008729	0.031613	0.051511	0.022924	0.082525	0.133725
24063	NM_001305440,NM_001305441,NM_001305442,NM_011896,XM_030252610	Spry1	sprouty RTK signaling antagonist 1	protein_coding	NP_001292369.1;NP_001292370.1;NP_001292371.1;NP_036026.1;XP_030108470.1	1345139	.	-1.31207	5.82979	0.0591717	1	-2.19452	5.55423	7.22897e-08	6.94361e-06	6.03395	5.64894	4.92605	6.03395	5.64894	4.92605	3617	3395	1868	24.4026	18.8602	11.0502	64.0861	49.2335	28.687
24082	NR_027800	Map2k3os	mitogen-activated protein kinase kinase 3, opposite strand	lncRNA	.	1344334	.	-1.18612	0.811951	0.41949	1	-2.42486	0.431618	9.26417e-05	0.00310793	1.52261	1.36674	0.824751	1.52261	1.36674	0.824751	105	109	49	1.33581	1.13591	0.546688	3.5081	2.96524	1.41923
24117	NM_011915	Wif1	Wnt inhibitory factor 1	protein_coding	NP_036045.1	1344332	.	1.56561	-1.39806	0.268101	1	-3.3381	-2.30111	0.0347041	0.257562	0.342083	0.505956	0.10929	0.342083	0.505956	0.10929	15	29	5	0.104816	0.169712	0.030985	0.275268	0.443024	0.080439
26381	NM_001243792,NM_001357534,NM_001357535,NM_001357536,NM_011935,XM_006497165,XM_006497170,XM_011238915,XM_011238916,XM_011238917,XM_011238918,XM_011238919,XM_011238920,XM_030254422,XM_030254424	Esrrg	estrogen-related receptor gamma	protein_coding	NP_001230721.1;NP_001344463.1;NP_001344464.1;NP_001344465.1;NP_036065.1;XP_006497228.1;XP_006497233.1;XP_011237217.1;XP_011237218.1;XP_011237219.1;XP_011237220.1;XP_011237221.1;XP_011237222.1;XP_030110282.1;XP_030110284.1	1347056	.	1.74049	0.637436	0.00851809	0.519612	2.7006	1.0634	9.86031e-07	6.73972e-05	1.07452	1.54918	1.99656	1.07452	1.54918	1.99656	62	133	190	0.160204	0.323795	0.4339	0.420727	0.845249	1.12643
26563	NM_001312690,NM_013845,XM_006503121	Ror1	receptor tyrosine kinase-like orphan receptor 1	protein_coding	NP_001299619.1;NP_038873.2;XP_006503184.1	1347520	.	-1.71572	0.979929	0.00665174	0.466901	-2.60328	0.789777	5.47642e-06	0.000296572	1.79152	1.28334	0.959297	1.79152	1.28334	0.959297	138	99	60	0.359787	0.232001	0.154542	0.944873	0.605628	0.401198
26878	NM_020025	B3galt2	UDP-Gal:betaGlcNAc beta 1,3-galactosyltransferase, polypeptide 2	protein_coding	NP_064409.3	1349461	.	1.19143	0.317674	0.461356	1	-2.06264	-0.236217	0.00570193	0.0747121	1.07452	1.21296	0.618369	1.07452	1.21296	0.618369	62	91	34	0.218165	0.26314	0.104696	0.572945	0.686912	0.271796
27411	NM_001110273,NM_001110274,NM_030683,NM_207651,XM_006526488,XM_017317915	Slc14a2	solute carrier family 14 (urea transporter), member 2	protein_coding	NP_001103743.1;NP_001103744.1;NP_109608.1;NP_997534.2;XP_006526551.1;XP_017173404.1	1351653	.	2.35978	-3.39104	0.461168	1	6.72307	-2.46126	0.00339444	0.0506529	0.0505757	0.120232	0.324039	0.0505757	0.120232	0.324039	2	6	16	0.007998	0.018287	0.104729	0.021005	0.047737	0.271881
27762	NM_001347347,NM_138582,XM_017317497	Vwa7	von Willebrand factor A domain containing 7	protein_coding	NP_001334276.1;NP_613048.1;XP_017172986.1	1306798	.	-1.50139	-1.49283	0.312326	1	2.23925	-0.566068	0.00599328	0.0772985	0.477635	0.334259	0.911811	0.477635	0.334259	0.911811	22	18	56	0.078482	0.055027	0.172041	0.206109	0.143646	0.446626
29818	NM_013868	Hspb7	heat shock protein family, member 7 (cardiovascular)	protein_coding	NP_038896.2	1352494	.	1.25261	7.35675	0.114013	1	3.11636	8.22642	6.04472e-15	2.39818e-12	7.19471	7.51767	8.82788	7.19471	7.51767	8.82788	8156	12582	28808	47.8973	60.3188	147.219	125.788	157.459	382.188
29863	NM_001347366,NM_013875	Pde7b	phosphodiesterase 7B	protein_coding	NP_001334295.1;NP_038903.3	1352752	.	1.1162	-0.0901235	0.652306	1	2.20281	0.497891	0.000433879	0.0104739	0.89241	0.967913	1.53043	0.89241	0.967913	1.53043	48	66	120	0.153114	0.170113	0.330179	0.402107	0.44407	0.857163
29865	NM_013877,XM_017322297,XM_017322298	Cabp5	calcium binding protein 5	protein_coding	NP_038905.1;XP_017177786.1;XP_017177787.1	1352746	.	-3.3072	-2.69709	0.0419754	1	-3.04883	-2.64188	0.0884894	0.448585	0.258494	0.0812577	0.0880839	0.258494	0.0812577	0.0880839	11	4	4	0.069382	0.019585	0.01821	0.18221	0.051127	0.047275
29873	NM_001166273,NM_013884	Cspg5	chondroitin sulfate proteoglycan 5	protein_coding	NP_001159745.1;NP_038912.3	1352747	.	1.65607	-0.779595	0.0954667	1	2.40955	-0.434288	0.00166818	0.0293863	0.496	0.749143	0.993914	0.496	0.749143	0.993914	23	47	63	0.095676	0.158207	0.227484	0.251265	0.412993	0.590561
30044	NM_001128599,NM_013887	Opn4	opsin 4 (melanopsin)	protein_coding	NP_001122071.1;NP_038915.1	1353425	.	2.25944	-1.60036	0.0324684	0.942746	1.93016	-1.74394	0.137985	0.565132	0.236818	0.491165	0.428964	0.236818	0.491165	0.428964	10	28	22	0.065338	0.155941	0.132803	0.17159	0.407075	0.344764
30805	NM_001330304,NM_019687,XM_006533512,XM_011249065,XM_017314588,XR_003949459,XR_003949460	Slc22a4	solute carrier family 22 (organic cation transporter), member 4	protein_coding	NP_001317233.1;NP_062661.1;XP_006533575.1;XP_011247367.1;XP_017170077.1	1353479	.	1.61831	1.8809	0.00560543	0.420984	2.36874	2.2419	4.12755e-07	3.12563e-05	1.91949	2.4607	2.92501	1.91949	2.4607	2.92501	156	311	419	0.690167	1.1717	1.75947	1.81252	3.05867	4.56767
30806	NM_001326292,NM_013906	Adamts8	a disintegrin-like and metallopeptidase (reprolysin type) with thrombospondin type 1 motif, 8	protein_coding	NP_001313221.1;NP_038934.2	1353468	.	-1.84009	-1.48567	0.110704	1	-5.32544	-1.83179	0.000264517	0.00714119	0.514135	0.300721	0.10929	0.514135	0.300721	0.10929	24	16	5	0.081054	0.044261	0.012266	0.212865	0.11554	0.031843
30878	NM_013912	Apln	apelin	protein_coding	NP_038940.1	1353624	.	1.07577	0.598585	0.750851	1	2.02778	1.13823	0.00033558	0.00863799	1.27925	1.34222	1.96201	1.27925	1.34222	1.96201	80	106	184	0.411773	0.446437	0.822821	1.0814	1.1654	2.13608
30943	NM_013921,XM_006524382,XM_011246483,XM_011246484,XM_011246485	Prss30	protease, serine 30	protein_coding	NP_038949.2;XP_006524445.1;XP_011244785.1;XP_011244786.1;XP_011244787.1	1353645	.	-1.46309	-1.30834	0.293588	1	-2.34635	-1.52733	0.0324684	0.247928	0.532044	0.383148	0.249594	0.532044	0.383148	0.249594	25	21	12	0.217788	0.131076	0.071395	0.571955	0.342166	0.185345
50530	NM_001347434,NM_015776	Mfap5	microfibrillar associated protein 5	protein_coding	NP_001334363.1;NP_056591.1	1354387	.	-1.16688	5.28122	0.286983	1	-2.32818	4.90388	1.04412e-08	1.21237e-06	5.42124	5.20417	4.24598	5.42124	5.20417	4.24598	2346	2476	1142	25.3756	21.8617	10.7374	66.6415	57.0688	27.875
50887	NM_016710	Hmgn5	high-mobility group nucleosome binding domain 5	protein_coding	NP_057919.2	1355295	.	-1.17929	3.62164	0.280098	1	-2.97226	3.15437	9.83167e-12	2.11092e-09	3.83694	3.61698	2.45154	3.83694	3.61698	2.45154	745	778	284	6.34946	5.41373	2.10134	16.675	14.1323	5.45518
50905	NM_019583,XM_030247884	Il17rb	interleukin 17 receptor B	protein_coding	NP_062529.2;XP_030103744.1	1355292	.	-2.34502	-1.65359	0.0439575	1	-2.15952	-1.60148	0.0591425	0.357519	0.496	0.231211	0.249594	0.496	0.231211	0.249594	23	12	12	0.175874	0.075096	0.07679	0.46188	0.196034	0.199352
50934	NM_016972,XM_006519250,XM_011245114	Slc7a8	solute carrier family 7 (cationic amino acid transporter, y+ system), member 8	protein_coding	NP_058668.1;XP_006519313.1;XP_011243416.1	1355323	.	-1.0257	-3.05959	1	1	2.95402	-2.21606	0.0347041	0.257562	0.123263	0.120232	0.342065	0.123263	0.120232	0.342065	5	6	17	0.01612	0.009882	0.03515	0.042334	0.025797	0.091251
51791	NM_001360714,NM_016758	Rgs14	regulator of G-protein signaling 14	protein_coding	NP_001347643.1;NP_058038.2	1859709	.	-1.6394	-0.603418	0.0800549	1	-3.09943	-0.874427	0.000560744	0.012776	0.835858	0.563651	0.324039	0.835858	0.563651	0.324039	44	33	16	0.29374	0.180933	0.094241	0.77142	0.472315	0.244654
52033	NM_023209,XM_006519257	Pbk	PDZ binding kinase	protein_coding	NP_075698.1;XP_006519320.1	1289156	.	-1.45123	2.96062	0.0174539	0.719038	-2.04759	2.77884	8.69475e-06	0.00044448	3.34867	2.8738	2.45568	3.34867	2.8738	2.45568	515	437	285	5.08101	3.51989	2.44709	13.3438	9.18848	6.35277
52570	NM_177471,XM_011249125,XR_003949477	Ccdc69	coiled-coil domain containing 69	protein_coding	NP_803422.2;XP_011247427.1	1196234	.	-1.71922	-1.2452	0.123095	1	-2.10589	-1.33109	0.0387935	0.276402	0.584475	0.367035	0.305785	0.584475	0.367035	0.305785	28	20	15	0.249769	0.180262	0.116189	0.655945	0.470563	0.301633
52679	NM_001358560,NM_178609,XM_006513883	E2f7	E2F transcription factor 7	protein_coding	NP_001345489.1;NP_848724.2;XP_006513946.1	1289147	.	-1.59972	3.33604	0.00225132	0.279501	-3.17511	3.03099	9.83495e-13	2.528e-10	3.74396	3.12919	2.29377	3.74396	3.12919	2.29377	695	535	248	2.04628	1.27048	0.632681	5.37395	3.31651	1.64247
53412	NM_016854	Ppp1r3c	protein phosphatase 1, regulatory subunit 3C	protein_coding	NP_058550.1	1858229	.	1.17804	1.5883	0.37196	1	2.67445	2.33873	7.58126e-09	9.34851e-07	1.89893	2.07576	3.05365	1.89893	2.07576	3.05365	153	222	464	0.924363	1.09744	2.44896	2.42756	2.8648	6.35763
53978	NM_020028	Lpar2	lysophosphatidic acid receptor 2	protein_coding	NP_064412.2	1858422	.	2.18102	-0.359885	0.00312085	0.333783	2.2679	-0.325371	0.00269905	0.0423904	0.549734	1.01003	1.03881	0.549734	1.01003	1.03881	26	70	67	0.072475	0.161853	0.163961	0.190333	0.422509	0.425652
54003	NM_001289653,NM_001356950,NM_001356951,XM_006521163,XM_006521164	Nell2	NEL-like 2	protein_coding	NP_001276582.1;NP_001343879.1;NP_001343880.1;XP_006521226.1;XP_006521227.1	1858510	.	-2.12435	-1.44801	0.0444493	1	-7.1625	-1.78533	0.000103608	0.00340872	0.549734	0.283655	0.0880839	0.549734	0.283655	0.0880839	26	15	4	0.119744	0.058011	0.015225	0.314472	0.151434	0.039524
54357	NM_001355492,NM_019427,XM_006538087,XM_006538089,XM_011250068,XM_011250069,XM_030253675	Epb41l4b	erythrocyte membrane protein band 4.1 like 4b	protein_coding	NP_001342421.1;NP_062300.2;XP_006538150.1;XP_006538152.1;XP_011248370.1;XP_011248371.1;XP_030109535.1	1859149	.	1.21726	-0.500709	0.522052	1	2.0723	-0.041674	0.00379978	0.0555212	0.683946	0.798037	1.17578	0.683946	0.798037	1.17578	34	51	80	0.120317	0.156729	0.249008	0.315975	0.409134	0.646437
54525	NM_018801,NM_173067,NM_173068,XM_006527204,XM_006527208,XM_017318252,XM_017318253,XM_017318255,XM_017318257,XM_030250994,XM_030250995,XM_030250996,XM_030250997	Syt7	synaptotagmin VII	protein_coding	NP_061271.1;NP_775090.1;NP_775091.2;XP_006527267.1;XP_006527271.1;XP_017173741.1;XP_017173742.1;XP_017173744.1;XP_017173746.1;XP_030106854.1;XP_030106855.1;XP_030106856.1;XP_030106857.1	1859545	.	2.61631	-1.74685	0.0219259	0.800297	1.21008	-2.38101	1	1	0.192462	0.461119	0.230367	0.192462	0.461119	0.230367	8	26	11	0.016565	0.04455	0.01596	0.043502	0.116296	0.041434
54563	NM_018815,XM_006506400	Nup210	nucleoporin 210	protein_coding	NP_061285.2;XP_006506463.1	1859555	.	1.40091	3.09415	0.0303362	0.9076	2.15762	3.48844	7.11444e-07	5.07182e-05	3.01473	3.44919	4.02529	3.01473	3.44919	4.02529	397	685	971	0.915822	1.29082	1.9515	2.40513	3.3696	5.06618
54615	NM_018787	Npff	neuropeptide FF-amide peptide precursor	protein_coding	NP_061257.1	1891708	.	-1.22989	-1.56731	0.656336	1	-3.53304	-2.0249	0.00662995	0.082648	0.421094	0.35074	0.130188	0.421094	0.35074	0.130188	19	19	6	0.671258	0.558833	0.189046	1.76286	1.4588	0.490773
54670	NM_001001488,XM_006526105	Atp8b1	ATPase, class I, type 8B, member 1	protein_coding	NP_001001488.2;XP_006526168.1	1859665	.	-1.3541	2.2686	0.0695482	1	-3.57021	1.82785	3.11505e-12	7.57995e-10	2.70316	2.34207	1.34622	2.70316	2.34207	1.34622	309	281	98	0.777869	0.579163	0.213653	2.04284	1.51187	0.554654
54712	NM_018797,XM_030245180	Plxnc1	plexin C1	protein_coding	NP_061267.1;XP_030101040.1	1890127	.	-1.93672	-0.458747	0.0139437	0.663496	-11.5083	-0.926118	2.47547e-10	4.10704e-08	0.946829	0.563651	0.10929	0.946829	0.563651	0.10929	52	33	5	0.114444	0.058739	0.00883	0.300554	0.153336	0.022924
55925	NM_001285857,NM_001285858,NM_001285861,NM_018802,NR_153437,XM_006508632,XM_006508633,XM_006508635,XM_006508637,XM_006508638,XM_006508639,XM_011242014,XM_011242015,XM_011242016	Syt8	synaptotagmin VIII	protein_coding	NP_001272786.1;NP_001272787.1;NP_001272790.1;NP_061272.2;XP_006508695.1;XP_006508696.1;XP_006508698.1;XP_006508700.1;XP_006508701.1;XP_006508702.1;XP_011240316.1;XP_011240317.1;XP_011240318.1	1859867	.	-1.13146	2.4702	0.445787	1	-3.25839	1.94336	3.8434e-11	7.15735e-09	2.77636	2.62554	1.48248	2.77636	2.62554	1.48248	328	357	114	3.87122	3.56151	1.18818	10.1666	9.29715	3.08459
55948	NM_018754	Sfn	stratifin	protein_coding	NP_061224.2	1891831	.	-2.85655	-1.1717	0.00216503	0.270629	-1.27846	-0.766013	0.455434	0.901393	0.699878	0.283655	0.573298	0.699878	0.283655	0.573298	35	15	31	0.349357	0.118435	0.26353	0.917481	0.309168	0.684138
56175	NM_019517,XM_006523068	Bace2	beta-site APP-cleaving enzyme 2	protein_coding	NP_062390.3;XP_006523131.1	1860440	.	1.3133	0.227235	0.245414	1	2.54735	0.834178	7.63579e-06	0.000395889	0.986337	1.19482	1.80841	0.986337	1.19482	1.80841	55	89	159	0.1162	0.153341	0.291835	0.305166	0.400289	0.757619
56191	NM_001002272,NM_001290770,NM_001290771,NM_001290772,NM_019548,XM_006528916,XM_011247845,XM_011247846,XM_011247847,XM_011247848,XM_017318572,XM_017318573	Tro	trophinin	protein_coding	NP_001002272.1;NP_001277699.1;NP_001277700.1;NP_001277701.1;NP_062421.2;XP_006528979.1;XP_011246147.1;XP_011246148.1;XP_011246149.1;XP_011246150.1;XP_017174061.1;XP_017174062.1	1928994	.	-1.22997	-1.5	0.665796	1	-10.6905	-2.17496	0.000143701	0.00435638	0.440188	0.367035	0.0447141	0.440188	0.367035	0.0447141	20	20	2	0.044797	0.036075	0.002683	0.117647	0.094171	0.006965
56193	NM_019549	Plek	pleckstrin	protein_coding	NP_062422.1	1860485	.	2.54753	-1.14339	0.00843262	0.519612	1.62324	-1.55412	0.226333	0.711098	0.300894	0.672547	0.462309	0.300894	0.672547	0.462309	13	41	24	0.047775	0.129312	0.079843	0.125467	0.337562	0.207277
56410	NM_019820	Cbln3	cerebellin 3 precursor protein	protein_coding	NP_062794.1	1889286	.	1.0088	-0.681875	1	1	-2.85812	-1.23516	0.00318237	0.0483181	0.667837	0.672547	0.268568	0.667837	0.672547	0.268568	33	41	13	0.11311	0.112748	0.036208	0.297049	0.294322	0.093998
56419	NM_019670,XM_006519312,XM_011245123	Diaph3	diaphanous related formin 3	protein_coding	NP_062644.1;XP_006519375.1;XP_011243425.1	1927222	.	-1.38072	4.25528	0.0293929	0.894033	-2.46531	3.96076	3.01925e-09	3.99285e-07	4.5311	4.08919	3.3178	4.5311	4.08919	3.3178	1240	1106	570	4.38684	3.19258	1.7529	11.5207	8.33407	4.55061
56429	NM_019759	Dpt	dermatopontin	protein_coding	NP_062733.1	1928392	.	1.35283	0.847474	0.137224	1	2.62362	1.46382	3.00787e-07	2.35595e-05	1.32105	1.59832	2.303	1.32105	1.59832	2.303	84	140	250	0.796707	1.08123	2.06253	2.09231	2.8225	5.35444
56508	NM_001204165,NM_001204166,NM_001204167,NM_001355478,NM_019688,XM_006499938,XM_011239711,XM_030251898,XM_030251899,XM_030251900	Rapgef4	Rap guanine nucleotide exchange factor (GEF) 4	protein_coding	NP_001191094.1;NP_001191095.1;NP_001191096.1;NP_001342407.1;NP_062662.1;XP_006500001.1;XP_011238013.2;XP_030107758.1;XP_030107759.1;XP_030107760.1	1917723	.	-2.21012	-0.721495	0.00722371	0.486468	-5.04657	-0.984306	4.22639e-06	0.000238798	0.850205	0.445859	0.21088	0.850205	0.445859	0.21088	45	25	10	0.170628	0.063299	0.01685	0.448105	0.165238	0.043743
56533	NM_001161822,NM_019958,XM_006512457,XM_030245185	Rgs17	regulator of G-protein signaling 17	protein_coding	NP_001155294.1;NP_064342.1;XP_006512520.1;XP_030101045.1	1927469	.	1.11607	-0.650111	0.769994	1	-2.40548	-1.20976	0.0124967	0.130328	0.651545	0.711353	0.305785	0.651545	0.711353	0.305785	32	44	15	0.060901	0.06832	0.024654	0.15994	0.178346	0.064004
56615	NM_001347489,NM_001361307,NM_001361308,NM_001361309,NM_019946,NR_154597,NR_154598	Mgst1	microsomal glutathione S-transferase 1	protein_coding	NP_001334418.1;NP_001348236.1;NP_001348237.1;NP_001348238.1;NP_064330.2	1913850	.	1.27014	3.17092	0.123124	1	2.06306	3.60227	2.56581e-06	0.000155568	3.15424	3.46442	4.1132	3.15424	3.46442	4.1132	443	693	1036	7.50639	9.52381	15.1964	19.7133	24.8614	39.4506
56743	NM_020044,NM_022964,XM_006504450,XM_006504451,XM_006504452,XM_006504453,XM_006504455,XM_006504456	Lat2	linker for activation of T cells family, member 2	protein_coding	NP_064428.1;NP_075253.2;XP_006504513.1;XP_006504514.1;XP_006504515.1;XP_006504516.1;XP_006504518.1;XP_006504519.1	1926479	.	-1.34741	0.363469	0.166912	1	-2.8612	0.000523336	2.91536e-05	0.00118499	1.28981	1.05095	0.588478	1.28981	1.05095	0.588478	81	74	32	0.663388	0.547066	0.140986	1.74219	1.42809	0.366008
56773	NM_019950	Chst5	carbohydrate (N-acetylglucosamine 6-O) sulfotransferase 5	protein_coding	NP_064334.1	1931825	.	-1.25383	0.854648	0.265662	1	-2.16643	0.559506	0.000335453	0.00863799	1.57538	1.36674	0.935749	1.57538	1.36674	0.935749	111	109	58	0.931058	0.744861	0.418001	2.44515	1.94442	1.08515
56788	NM_020052	Scube2	signal peptide, CUB domain, EGF-like 2	protein_coding	NP_064436.2	1928765	.	-8.28581	-2.11408	4.99871e-05	0.024007	-1.82248	-1.64231	0.152171	0.594419	0.459033	0.0613683	0.268568	0.459033	0.0613683	0.268568	21	3	13	0.094551	0.010657	0.051298	0.248309	0.027819	0.133172
56808	NM_001174047,NM_001174048,NM_001174049,NM_001174050,NM_020263,XM_011242899,XM_017313496,XM_017313497	Cacna2d2	calcium channel, voltage-dependent, alpha 2/delta subunit 2	protein_coding	NP_001167518.1;NP_001167519.1;NP_001167520.1;NP_001167521.1;NP_064659.2;XP_011241201.1;XP_017168985.1;XP_017168986.1	1929813	.	-2.17977	-0.43701	0.00366554	0.346053	-15.1156	-0.876863	1.03915e-11	2.19362e-09	0.986337	0.535092	0.0880839	0.986337	0.535092	0.0880839	55	31	4	0.151351	0.070919	0.007444	0.397481	0.185128	0.019325
56811	NM_020265,XM_006501818	Dkk2	dickkopf WNT signaling pathway inhibitor 2	protein_coding	NP_064661.2;XP_006501881.1	1890663	.	-1.64106	0.757021	0.0158214	0.710484	-3.97212	0.39832	3.48859e-09	4.51538e-07	1.61792	1.17645	0.603501	1.61792	1.17645	0.603501	116	87	33	0.507765	0.308731	0.122323	1.3335	0.805925	0.317555
56863	NM_020293	Cldn9	claudin 9	protein_coding	NP_064689.2	1913100	.	-1.22137	-3.64307	1	1	7.11368	-1.92736	0.000126105	0.00393405	0.0752138	0.0613683	0.478697	0.0752138	0.0613683	0.478697	3	3	25	0.029894	0.023491	0.236826	0.078507	0.061322	0.614813
57266	NM_019568,XM_006517307,XM_006517308,XM_011244545	Cxcl14	chemokine (C-X-C motif) ligand 14	protein_coding	NP_062514.2;XP_006517370.1;XP_006517371.1;XP_011242847.1	1888514	.	1.13397	1.22469	0.519356	1	-2.44553	0.62881	3.24053e-05	0.00130284	1.65925	1.78574	0.911811	1.65925	1.78574	0.911811	121	169	56	1.05526	1.20908	0.426458	2.77133	3.15624	1.10711
57275	NM_020517	Lenep	lens epithelial protein	protein_coding	NP_065263.1	1930020	.	-1.25823	0.601652	0.289142	1	-2.02443	0.341052	0.00149157	0.0269124	1.4109	1.21296	0.862707	1.4109	1.21296	0.862707	93	91	52	2.24401	1.80557	1.0932	5.89322	4.71336	2.83801
57775	NM_001290994,NM_001360501,NM_001360502,NM_021323,NR_153505,NR_153506,NR_153507,NR_153590,XM_011250662,XM_017322416,XM_017322417,XM_017322419,XM_017322420,XM_017322421,XM_017322422,XM_017322423,XM_017322424,XM_017322425,XM_017322427,XM_017322428,XM_030242839,XM_030242840	Usp29	ubiquitin specific peptidase 29	protein_coding	NP_001277923.1;NP_001347430.1;NP_001347431.1;NP_067298.2;XP_011248964.1;XP_017177905.1;XP_017177906.1;XP_017177908.1;XP_017177909.1;XP_017177910.1;XP_017177911.1;XP_017177912.1;XP_017177913.1;XP_017177914.1;XP_017177916.1;XP_017177917.1;XP_030098699.1;XP_030098700.1	1888998	.	1.58588	1.03255	0.0178314	0.726241	2.15855	1.31752	5.00773e-05	0.00186512	1.35163	1.79179	2.12184	1.35163	1.79179	2.12184	87	170	213	0.271318	0.443875	0.606839	0.712535	1.15871	1.57539
57911	NM_021347,XM_006533850	Gsdma	gasdermin A	protein_coding	NP_067322.1;XP_006533913.1	1889509	.	1.4095	-3.06505	0.759851	1	3.67151	-2.27434	0.0161862	0.156902	0.0994382	0.139332	0.342065	0.0994383	0.139332	0.342065	4	7	17	0.017891	0.032051	0.083336	0.046985	0.083668	0.216344
58238	NM_021427	Fam181b	family with sequence similarity 181, member B	protein_coding	NP_067402.2	1930951	.	-2.28697	-2.19089	0.111707	1	-3.3381	-2.30111	0.0347041	0.257562	0.342083	0.158182	0.10929	0.342083	0.158182	0.10929	15	8	5	0.126915	0.051443	0.036381	0.333306	0.134289	0.094448
60363	NM_021719	Cldn15	claudin 15	protein_coding	NP_068365.1	1913103	.	-1.88695	-0.708816	0.0324925	0.942746	-2.02501	-0.733367	0.0187995	0.173805	0.821367	0.491165	0.462309	0.821367	0.491165	0.462309	43	28	24	0.376263	0.195979	0.17895	0.988143	0.511593	0.464563
60440	NM_001146275,NM_021792,XM_011246978,XM_011246979,XM_011246980,XM_030250557,XM_030250558,XM_030250559,XM_030250560	Iigp1	interferon inducible GTPase 1	protein_coding	NP_001139747.1;NP_068564.4;XP_011245280.1;XP_011245281.1;XP_011245282.1;XP_030106417.1;XP_030106418.1;XP_030106419.1;XP_030106420.1	1926259	.	-2.64941	-1.54162	0.0100683	0.570641	-4.8267	-1.70587	0.000313333	0.0082042	0.549734	0.231211	0.130188	0.549734	0.231211	0.130188	26	12	6	0.07761	0.027845	0.01582	0.20382	0.072687	0.04107
63830	NR_001461	Kcnq1ot1	KCNQ1 overlapping transcript 1	lncRNA	.	1926855	.	-1.42001	1.40941	0.0594522	1	-2.51126	1.12606	3.43596e-06	0.000200596	2.03074	1.66573	1.15554	2.03074	1.66573	1.15554	173	150	78	0.033624	0.023725	0.013203	0.088303	0.061934	0.034277
63954	NM_022020,XM_006539085,XM_006539087	Rbp7	retinol binding protein 7, cellular	protein_coding	NP_071303.1;XP_006539148.1;XP_006539150.1	1890409	.	1.21398	-2.72261	1	1	3.04805	-1.96471	0.0276789	0.22302	0.1467	0.176788	0.411998	0.1467	0.176788	0.411998	6	9	21	0.06282	0.079644	0.197497	0.164978	0.207907	0.512713
64074	NM_022315,XM_006524777	Smoc2	SPARC related modular calcium binding 2	protein_coding	NP_071710.2;XP_006524840.1	1929881	.	-1.96291	1.95811	8.73924e-05	0.0339343	-3.82249	1.70097	7.99015e-13	2.08315e-10	2.61349	1.85092	1.22518	2.61349	1.85092	1.22518	287	180	85	1.64053	0.840764	0.422497	4.30836	2.19477	1.09682
64075	NM_001146217,NM_022316,XM_006516135	Smoc1	SPARC related modular calcium binding 1	protein_coding	NP_001139689.1;NP_071711.2;XP_006516198.1	1929878	.	-1.17178	-1.46925	0.776602	1	-2.49659	-1.84171	0.0348449	0.257562	0.440188	0.383148	0.191126	0.440188	0.383148	0.191126	20	21	9	0.092081	0.078546	0.032651	0.241823	0.20504	0.084763
64095	NM_001104529,NM_001271766,NM_022320,XM_006529777,XM_006529778,XM_006529779,XM_006529780,XM_006529781,XM_011248053	Gpr35	G protein-coupled receptor 35	protein_coding	NP_001097999.1;NP_001258695.1;NP_071715.3;XP_006529840.1;XP_006529841.1;XP_006529842.1;XP_006529843.1;XP_006529844.1;XP_011246355.1	1929509	.	1.48667	1.89543	0.0216126	0.800297	2.89537	2.5392	2.55682e-10	4.20378e-08	1.98597	2.43388	3.25972	1.98597	2.43388	3.25972	166	304	545	0.58466	0.844108	1.65124	1.53544	2.2035	4.28669
64292	NM_022415,XM_030251932	Ptges	prostaglandin E synthase	protein_coding	NP_071860.1;XP_030107792.1	1927593	.	2.24774	-0.830622	0.00680446	0.470312	2.92844	-0.572033	0.00035419	0.00900275	0.401743	0.785968	0.959297	0.401743	0.785968	0.959297	18	50	60	0.076308	0.186902	0.238027	0.2004	0.487898	0.617932
64293	NM_022416	Stk32b	serine/threonine kinase 32B	protein_coding	NP_071861.1	1927552	.	-1.62222	-0.991993	0.1317	1	-6.12037	-1.44366	8.72276e-06	0.000444666	0.667837	0.445859	0.130188	0.667837	0.445859	0.130188	33	25	6	0.155249	0.093842	0.023859	0.407716	0.244969	0.061938
64337	NM_001357782,NM_022422	Gng13	guanine nucleotide binding protein (G protein), gamma 13	protein_coding	NP_001344711.1;NP_071867.1	1925616	.	2.0868	-2.52228	0.258407	1	4.33337	-1.83663	0.00285251	0.0441216	0.123263	0.248905	0.478697	0.123263	0.248905	0.478697	5	13	25	0.17703	0.398462	0.828891	0.464917	1.04017	2.15184
64450	NM_001330666,NM_001330667,NM_145066,XM_011241079,XM_017321705,XM_030255527,XM_030255528,XM_030255529,XM_030255530	Gpr85	G protein-coupled receptor 85	protein_coding	NP_001317595.1;NP_001317596.1;NP_659503.1;XP_011239381.1;XP_017177194.1;XP_030111387.1;XP_030111388.1;XP_030111389.1;XP_030111390.1	1927851	.	1.12066	-1.21649	0.798397	1	-3.35552	-1.88219	0.00644454	0.0810006	0.459033	0.505956	0.150788	0.459033	0.505956	0.150788	21	29	7	0.090166	0.101911	0.022804	0.236793	0.266032	0.059199
65115	NM_001141922,NM_001141924,NM_001141925,XM_006531264,XM_006531265,XM_006531266,XM_006531267,XM_006531270,XM_011248482,XM_011248483,XM_011248484,XM_030243707,XM_030243708	Bean1	brain expressed, associated with Nedd4, 1	protein_coding	NP_001135394.1;NP_001135396.1;NP_001135397.1;XP_006531327.1;XP_006531328.1;XP_006531329.1;XP_006531330.1;XP_006531333.1;XP_011246784.1;XP_011246785.1;XP_011246786.1;XP_030099567.1;XP_030099568.1	1929597	.	-1.25696	1.98845	0.180547	1	-2.22923	1.67996	9.21634e-06	0.000465923	2.42986	2.167	1.56921	2.42986	2.167	1.56921	246	241	125	1.27347	1.03899	0.543495	3.34439	2.71222	1.41094
65256	NM_023049,XM_030246845	Asb2	ankyrin repeat and SOCS box-containing 2	protein_coding	NP_075536.1;XP_030102705.1	1929743	.	1.14925	2.39194	0.40205	1	2.14038	2.9375	1.86507e-06	0.00011943	2.54898	2.71737	3.50944	2.54898	2.71737	3.50944	272	385	660	1.70558	1.9573	3.5113	4.47919	5.10944	9.11551
65972	NM_023065	Ifi30	interferon gamma inducible protein 30	protein_coding	NP_075552.2	2137648	.	1.39648	4.20994	0.0245129	0.847981	2.13819	4.59852	3.03876e-07	2.36998e-05	4.03676	4.49343	5.08569	4.03676	4.49343	5.08569	864	1486	2094	14.312	20.0927	30.1879	37.5863	52.4509	78.3693
66123	NR_027810	1110006O24Rik	RIKEN cDNA 1110006O24 gene	lncRNA	.	1913373	.	-2.67954	-1.14707	0.00377845	0.348266	-3.57519	-1.23115	0.000426762	0.0103432	0.699878	0.300721	0.230367	0.699878	0.300721	0.230367	35	16	11	0.736701	0.269615	0.190573	1.93473	0.703816	0.494737
66405	NM_025543	Mcts2	malignant T cell amplified sequence 2	protein_coding	NP_079819.1	1913655	.	2.47921	1.5054	1.03472e-06	0.000993874	1.74402	1.16471	0.00374926	0.0548852	1.38157	2.31712	1.92661	1.38157	2.31712	1.92661	90	275	178	1.81845	4.56184	3.14435	4.77562	11.9084	8.1629
66808	NM_001256489,XM_030246874	9030624G23Rik	RIKEN cDNA 9030624G23 gene	protein_coding	NP_001243418.1;XP_030102734.1	1914058	.	-2.68616	-1.76659	0.0219259	0.800297	-3.08229	-1.79511	0.00903825	0.104003	0.477635	0.195158	0.171098	0.477635	0.195158	0.171098	22	10	8	0.148982	0.05341	0.044087	0.391256	0.139424	0.114452
66859	NM_025807,XM_006513960	Slc16a9	solute carrier family 16 (monocarboxylic acid transporters), member 9	protein_coding	NP_080083.2;XP_006514023.1	1914109	.	1.54342	-0.433345	0.130051	1	2.41386	-0.0216378	0.000417566	0.0102016	0.635068	0.891119	1.22518	0.635068	0.891119	1.22518	31	59	85	0.137331	0.216752	0.334715	0.360659	0.56582	0.868937
67277	XR_003955834,XR_868680,XR_868681,XR_868682,XR_868683	2900089D17Rik	RIKEN cDNA 2900089D17 gene, transcript variant X5	lncRNA	.	1914527	.	1.1902	-0.689549	0.548339	1	-2.41529	-1.29776	0.013932	0.141491	0.6184	0.711353	0.287296	0.6184	0.711353	0.287296	30	44	14	0.473264	0.556833	0.202445	1.24289	1.45358	0.525558
67303	NR_040438	3110045C21Rik	RIKEN cDNA 3110045C21 gene	lncRNA	.	1914553	.	7.3577	-2.35719	0.00394482	0.361773	3.38921	-3.10359	0.118117	0.523529	0.0505757	0.35074	0.171098	0.0505757	0.35074	0.171098	2	19	8	0.026877	0.214977	0.089084	0.070583	0.561187	0.231268
67349	XR_003955282,XR_003955283,XR_868180	1700086P04Rik	RIKEN cDNA 1700086P04 gene, transcript variant X1	lncRNA	.	1914599	.	1.19545	-1.30127	0.690709	1	-2.37249	-1.88722	0.048953	0.321843	0.421094	0.491165	0.191126	0.421094	0.491165	0.191126	19	28	9	0.040947	0.050449	0.017252	0.107535	0.131695	0.044787
67578	NM_026251,XM_006500086,XM_017319224	Patl2	protein associated with topoisomerase II homolog 2 (yeast)	protein_coding	NP_080527.2;XP_006500149.1;XP_017174713.1	1914828	.	1.1685	-0.951206	0.654527	1	2.21769	-0.400749	0.00366554	0.0539051	0.532044	0.605456	0.993914	0.532044	0.605456	0.993914	25	36	63	0.166083	0.195082	0.360904	0.436166	0.509251	0.936925
67620	NM_026278,XM_006509483,XR_378911	Lrp2bp	Lrp2 binding protein	protein_coding	NP_080554.1;XP_006509546.1	1914870	.	2.61635	-0.75878	0.0014896	0.216154	1.55318	-1.23955	0.230971	0.717363	0.382129	0.845329	0.557955	0.382129	0.845329	0.557955	17	55	30	0.082347	0.208043	0.113918	0.216258	0.543086	0.295738
67642	NR_027872	4930515G01Rik	RIKEN cDNA 4930515G01 gene	lncRNA	.	1914892	.	-6.58105	-2.01541	0.000126105	0.044258	-4.08747	-1.87968	0.00182283	0.0313836	0.477635	0.0812577	0.130188	0.477635	0.0812577	0.130188	22	4	6	0.273305	0.039858	0.063378	0.717754	0.104046	0.164533
67735	NR_028384	4930528A17Rik	RIKEN cDNA 4930528A17 gene	lncRNA	.	1914985	.	2.38425	-2.97959	0.2392	1	5.98151	-2.11651	0.000910749	0.018265	0.0752138	0.176788	0.411998	0.0752138	0.176788	0.411998	3	9	21	0.019056	0.054642	0.136468	0.050044	0.142641	0.354277
67737	NM_026351	Ttc39d	tetratricopeptide repeat domain 39D	protein_coding	NP_080627.2	1914987	.	-3.60482	-2.62068	0.0264707	0.85826	-3.32307	-2.56647	0.0586286	0.355472	0.27985	0.0812577	0.0880839	0.27985	0.0812577	0.0880839	12	4	4	0.088952	0.021952	0.025131	0.233607	0.057304	0.065242
67855	NM_026414	Asprv1	aspartic peptidase, retroviral-like 1	protein_coding	NP_080690.2	1915105	.	-1.5351	3.42602	0.00501536	0.399462	-2.7224	3.15414	3.18626e-10	5.10082e-08	3.806	3.24172	2.52833	3.806	3.24172	2.52833	728	584	303	7.69056	5.03917	2.78766	20.197	13.1545	7.23691
68039	NM_001291280,NM_026523	Nmb	neuromedin B	protein_coding	NP_001278209.1;NP_080799.1	1915289	.	2.24564	-2.46004	0.186747	1	4.16095	-1.87884	0.00429585	0.06054	0.123263	0.266384	0.462309	0.123263	0.266384	0.462309	5	14	24	0.108856	0.239048	0.465634	0.285877	0.624023	1.20881
68070	NM_001081064,XM_006520160,XM_006520161,XM_006520162,XM_006520163,XM_006520164,XM_006520165,XM_006520166,XM_006520167,XM_006520168,XM_006520169,XM_006520172,XM_017316734,XM_017316735,XM_030248720,XM_030248721,XM_030248722	Pdzd2	PDZ domain containing 2	protein_coding	NP_001074533.1;XP_006520223.1;XP_006520224.1;XP_006520225.1;XP_006520226.1;XP_006520227.1;XP_006520228.1;XP_006520229.1;XP_006520230.1;XP_006520231.1;XP_006520232.1;XP_006520235.1;XP_017172223.1;XP_017172224.1;XP_030104580.1;XP_030104581.1;XP_030104582.1	1922394	.	-1.52915	-0.503064	0.118541	1	-2.25953	-0.690336	0.00480939	0.065845	0.864411	0.619126	0.445733	0.864411	0.619126	0.445733	46	37	23	0.051594	0.037812	0.022341	0.135497	0.098706	0.057998
68074	NR_027886	A930013F10Rik	RIKEN cDNA A930013F10 gene	lncRNA	.	1915324	.	1.20699	1.1759	0.332145	1	-2.32543	0.553351	9.55787e-05	0.00318887	1.59255	1.77967	0.899691	1.59255	1.77967	0.899691	113	168	55	0.747505	0.912215	0.316005	1.9631	2.38129	0.820365
68169	NM_172399,XM_006506528	Ndnf	neuron-derived neurotrophic factor	protein_coding	NP_765987.2;XP_006506591.1	1915419	.	-1.03683	-1.68026	1	1	-2.97861	-2.18594	0.0231566	0.200098	0.362245	0.35074	0.130188	0.362245	0.35074	0.130188	16	19	6	0.05237	0.023178	0.008085	0.137533	0.060506	0.020989
68285	NR_027923	C630043F03Rik	RIKEN cDNA C630043F03 gene	lncRNA	.	1915535	.	-2.37468	-0.401122	0.00096388	0.158476	-2.62088	-0.431925	0.000535418	0.0123065	1.02479	0.520598	0.478697	1.02479	0.520598	0.478697	58	30	25	0.348452	0.144686	0.130102	0.915105	0.377695	0.337751
68487	NM_001368365,NM_197986,XM_006506541	Tmem140	transmembrane protein 140	protein_coding	NP_001355294.1;NP_932103.1;XP_006506604.1	1915737	.	1.15482	6.5481	0.314321	1	2.13801	7.0903	1.36439e-07	1.20875e-05	6.45652	6.66199	7.54404	6.45652	6.66199	7.54404	4867	6922	11794	31.2093	36.0162	64.741	81.9619	94.0183	168.071
68488	NR_138560,NR_138561	1110002J07Rik	RIKEN cDNA 1110002J07 gene	lncRNA	.	1915738	.	7.74215	-2.30213	0.0024261	0.289388	1.72228	-3.58298	0.692096	0.991381	0.0505757	0.367035	0.0880839	0.0505757	0.367035	0.0880839	2	20	4	0.011913	0.100369	0.019696	0.031287	0.262009	0.051133
68531	NR_027929,NR_027930	1110020A21Rik	RIKEN cDNA 1110020A21 gene	lncRNA	.	1915781	.	1.01484	-2.01309	1	1	2.33971	-1.33474	0.0251301	0.210378	0.27985	0.283655	0.588478	0.27985	0.283655	0.588478	12	15	32	0.224882	0.275451	0.52646	0.590585	0.71905	1.36672
68549	NM_001177867,NM_199007	Sgo2a	shugoshin 2A	protein_coding	NP_001171338.1;NP_950172.1	1098767	.	-1.47281	3.42197	0.0114435	0.600126	-2.33162	3.18978	7.6692e-08	7.25197e-06	3.78	3.27016	2.69188	3.78	3.27016	2.69188	714	597	347	2.1834	1.48744	0.921774	5.73406	3.88289	2.39297
68588	NM_001364812,NM_001364813,NM_026778	Cthrc1	collagen triple helix repeat containing 1	protein_coding	NP_001351741.1;NP_001351742.1;NP_081054.1	1915838	.	-1.17614	1.31524	0.387295	1	-4.43214	0.723006	2.32804e-11	4.51986e-09	1.87106	1.70472	0.676354	1.87106	1.70472	0.676354	149	156	38	2.05849	1.76751	0.456328	5.406	4.614	1.18465
68616	NM_024228	Gdpd3	glycerophosphodiester phosphodiesterase domain containing 3	protein_coding	NP_077190.2	1915866	.	1.31506	-2.32953	0.679314	1	2.62312	-1.74869	0.0306351	0.238215	0.192462	0.248905	0.462309	0.192462	0.248905	0.462309	8	13	24	0.114388	0.160542	0.308769	0.300407	0.419086	0.80158
68659	NM_133187,XM_006501984,XM_006501985	Gask1b	golgi associated kinase 1B	protein_coding	NP_573450.2;XP_006502047.1;XP_006502048.1	1915909	.	-1.67023	3.72396	0.000687988	0.12812	-4.38472	3.34371	8.07267e-20	7.36631e-17	4.12938	3.44344	2.25148	4.12938	3.44344	2.25148	925	682	239	2.21962	1.34965	0.500524	5.82917	3.5232	1.29939
68701	NM_026814	Ppp1r27	protein phosphatase 1, regulatory subunit 27	protein_coding	NP_081090.1	1915951	.	1.81234	-0.164095	0.0182823	0.73817	4.71011	0.832037	3.8621e-12	9.03633e-10	0.683946	1.07098	1.95031	0.683946	1.07098	1.95031	34	76	182	0.70489	1.2986	3.32036	1.85118	3.38994	8.61981
68854	NM_001313737,NM_026853,XM_006528971,XM_006528972,XM_006528974,XM_030251494	Asb11	ankyrin repeat and SOCS box-containing 11	protein_coding	NP_001300666.1;NP_081129.1;XP_006529034.1;XP_006529035.1;XP_006529037.1;XP_030107354.1	1916104	.	1.45269	-0.833506	0.239982	1	2.05355	-0.529397	0.0123053	0.128729	0.514135	0.698533	0.911811	0.514135	0.698533	0.911811	24	43	56	0.228428	0.379895	0.531395	0.599897	0.991695	1.37953
68922	NM_175138,XR_003955007,XR_390339,XR_390340	Dnaic1	dynein, axonemal, intermediate chain 1	protein_coding	NP_780347.2	1916172	.	-1.28574	-1.34257	0.590815	1	-2.3535	-1.63767	0.0370978	0.268985	0.496	0.399083	0.230367	0.496	0.399083	0.230367	23	22	11	0.135919	0.097194	0.055989	0.35695	0.253722	0.14535
69219	NM_026993,XM_011240221,XM_017319712,XM_030252803	Ddah1	dimethylarginine dimethylaminohydrolase 1	protein_coding	NP_081269.1;XP_011238523.1;XP_017175201.1;XP_030108663.1	1916469	.	-1.27452	5.08799	0.0951498	1	-2.1701	4.79928	1.53941e-07	1.34422e-05	5.28859	4.94872	4.2133	5.28859	4.94872	4.2133	2135	2063	1115	9.27919	7.34498	4.19794	24.369	19.1737	10.8981
69453	NM_027084,XM_006529858,XM_006529859,XM_006529860	Prss56	protease, serine 56	protein_coding	NP_081360.1;XP_006529921.1;XP_006529922.1;XP_006529923.1	1916703	.	-1.16553	-1.60404	0.7633	1	-2.52484	-1.98006	0.0397031	0.281173	0.401743	0.35074	0.171098	0.401743	0.35074	0.171098	18	19	8	0.132451	0.115053	0.050241	0.347842	0.30034	0.130428
69479	NM_001033148,NM_001359113,XR_003947334,XR_378912	1700029J07Rik	RIKEN cDNA 1700029J07 gene	protein_coding	NP_001028320.1;NP_001346042.1	1916729	.	3.69752	-0.107524	6.71229e-07	0.000680552	3.05557	-0.31763	6.46612e-05	0.00233146	0.459033	1.25735	1.10365	0.459033	1.25735	1.10365	21	96	73	0.158324	0.461044	0.481338	0.41579	1.20353	1.24958
69543	NM_027112	Capns2	calpain, small subunit 2	protein_coding	NP_081388.1	1916793	.	2.41829	-1.67177	0.026994	0.85826	2.14186	-1.78602	0.0925345	0.460101	0.214811	0.47622	0.428964	0.214811	0.47622	0.428964	9	27	22	0.132413	0.351183	0.295569	0.347744	0.916744	0.767313
69561	XR_385539,XR_876746	2310015A16Rik	RIKEN cDNA 2310015A16 gene, transcript variant X1	lncRNA	.	1916811	.	-3.03216	-2.2971	0.0347041	0.960604	-2.7938	-2.24377	0.0654974	0.380556	0.342083	0.120232	0.130188	0.342083	0.120232	0.130188	15	6	6	0.135166	0.0365	0.045279	0.354974	0.095282	0.117546
69563	NM_001304739,XM_017314076	Mrln	myoregulin	protein_coding	NP_001291668.1;XP_017169565.1	1916813	.	1.40608	2.07075	0.0456384	1	2.03685	2.40494	1.82686e-05	0.000826183	2.15729	2.55261	3.00921	2.15729	2.55261	3.00921	194	336	448	7.02916	9.9986	14.2006	18.46	26.1008	36.8654
69564	NM_027120,XM_011243554	Nmrk2	nicotinamide riboside kinase 2	protein_coding	NP_081396.1;XP_011241856.1	1916814	.	1.72692	2.83171	0.000602542	0.120572	4.36466	3.80469	1.82957e-20	1.92792e-17	2.63021	3.31704	4.56466	2.63021	3.31704	4.56466	291	619	1440	2.60896	5.09887	12.6482	6.85166	13.3103	32.8355
69623	NM_001346671,NM_001346672,XM_030254795,XM_030254796	Zfp33b	zinc finger protein 33B	protein_coding	NP_001333600.1;NP_001333601.1;XP_030110655.1;XP_030110656.1	1916873	.	1.18775	-0.261498	0.568105	1	-2.20521	-0.837245	0.00971496	0.109714	0.79194	0.902343	0.411998	0.79194	0.902343	0.411998	41	60	21	0.163043	0.256072	0.070711	0.428185	0.668463	0.18357
69629	NR_045337	2310039L15Rik	RIKEN cDNA 2310039L15 gene	lncRNA	.	1916879	.	-1.57787	-0.174578	0.0697735	1	-2.29994	-0.354163	0.00231748	0.0379319	1.03739	0.736656	0.542448	1.03739	0.736656	0.542448	59	46	29	1.4782	0.937109	0.620223	3.88206	2.44627	1.61013
69631	NR_040714	Plet1os	placenta expressed transcript 1, opposite strand	lncRNA	.	1916881	.	1.4095	-3.06505	0.759851	1	3.67151	-2.27434	0.0161862	0.156902	0.0994382	0.139332	0.342065	0.0994383	0.139332	0.342065	4	7	17	0.053557	0.078415	0.211607	0.14065	0.204699	0.549344
69656	NM_001301402,NM_027153	Pir	pirin	protein_coding	NP_001288331.1;NP_081429.1	1916906	.	1.34271	3.02214	0.0602657	1	2.07889	3.41543	2.40718e-06	0.000146927	2.98253	3.36042	3.94057	2.98253	3.36042	3.94057	387	640	912	3.94028	5.31051	8.06005	10.348	13.8628	20.9243
69706	NM_001081406,NR_155206	Lrr1	leucine rich repeat protein 1	protein_coding	NP_001074875.1	1916956	.	-1.49074	-0.681337	0.159921	1	-2.15158	-0.859989	0.0125613	0.130624	0.776999	0.563651	0.411998	0.776999	0.563651	0.411998	40	33	21	0.635932	0.386613	0.335534	1.67009	1.00923	0.871064
69794	NR_036588	1600027J07Rik	RIKEN cDNA 1600027J07 gene	lncRNA	.	1917044	.	1.61535	-2.17169	0.335094	1	2.62312	-1.74869	0.0306351	0.238215	0.192462	0.300721	0.462309	0.192462	0.300721	0.462309	8	16	24	0.248513	0.430699	0.691981	0.652645	1.12432	1.79642
69908	NM_023537	Rab3b	RAB3B, member RAS oncogene family	protein_coding	NP_076026.1	1917158	.	-2.20571	-1.41469	0.0251301	0.854981	1.11056	-0.88235	0.823019	1	0.567209	0.283655	0.618369	0.567209	0.283655	0.618369	27	15	34	0.130948	0.056235	0.143475	0.343895	0.146798	0.372467
69918	NR_038156	2610020C07Rik	RIKEN cDNA 2610020C07 gene	lncRNA	.	1917168	.	3.77908	-2.24023	0.0231566	0.828643	2.38573	-2.66332	0.194536	0.667095	0.0994382	0.35074	0.230367	0.0994383	0.35074	0.230367	4	19	11	0.029941	0.114683	0.071764	0.07863	0.299375	0.186304
69926	NM_001167746,XM_006534150,XM_006534151,XM_006534152,XR_388524	Dnah17	dynein, axonemal, heavy chain 17	protein_coding	NP_001161218.1;XP_006534213.1;XP_006534214.1;XP_006534215.1	1917176	.	-2.28706	-1.38208	0.0187538	0.742981	-2.6266	-1.42264	0.00916578	0.104613	0.584475	0.283655	0.249594	0.584475	0.283655	0.249594	28	15	12	0.029971	0.013217	0.010739	0.078709	0.034504	0.027879
70054	NM_027298	Ccdc89	coiled-coil domain containing 89	protein_coding	NP_081574.1	1917304	.	1.03046	-0.990871	1	1	-4.15001	-1.66779	0.000819566	0.0169581	0.549734	0.563651	0.150788	0.549734	0.563651	0.150788	26	33	7	0.174228	0.184264	0.041428	0.457558	0.481013	0.107549
70099	NM_001356976,NM_133786,XM_006502046,XM_030252812,XM_030252813,XM_030252814	Smc4	structural maintenance of chromosomes 4	protein_coding	NP_001343905.1;NP_598547.1;XP_006502109.1;XP_030108672.1;XP_030108673.1;XP_030108674.1	1917349	.	-1.2199	5.9367	0.166724	1	-2.48836	5.56038	4.92125e-10	7.42254e-08	6.09358	5.81144	4.80943	6.09358	5.81144	4.80943	3772	3808	1718	13.9992	11.5179	5.58851	36.7648	30.067	14.508
70291	NM_001101431	Mkrn2os	makorin, ring finger protein 2, opposite strand	protein_coding	NP_001094901.1	1917541	.	2.24774	-0.830622	0.00680446	0.470312	1.90575	-0.986864	0.043063	0.295504	0.401743	0.785968	0.690494	0.401743	0.785968	0.690494	18	50	39	0.11487	0.261272	0.217174	0.301672	0.682036	0.563796
70345	NR_028125	0610038B21Rik	RIKEN cDNA 0610038B21 gene	lncRNA	.	1917595	.	-1.48534	-1.11769	0.221422	1	-2.3351	-1.32901	0.0187538	0.173646	0.601537	0.430435	0.287296	0.601537	0.430435	0.287296	29	24	14	0.300579	0.203936	0.127817	0.789382	0.532364	0.331819
70370	NM_024237,XM_006500157	Fbln7	fibulin 7	protein_coding	NP_077199.2;XP_006500220.1	1917620	.	1.97081	2.9843	1.87195e-05	0.0108897	3.3233	3.52352	3.37875e-14	1.16344e-11	2.65494	3.51648	4.21819	2.65494	3.51648	4.21819	297	721	1119	1.6626	3.28632	5.43684	4.36632	8.57878	14.1143
70426	NM_001291001	Tekt5	tektin 5	protein_coding	NP_001277930.1	1917676	.	1.50486	2.20755	0.0144662	0.673522	2.40077	2.64648	9.92101e-08	9.00788e-06	2.2194	2.70139	3.29021	2.2194	2.70139	3.29021	205	380	558	1.88596	2.85813	4.4735	4.95291	7.461	11.6134
70481	NM_027438	Pnma1	paraneoplastic antigen MA1	protein_coding	NP_081714.2	2180564	.	-1.80905	-1.2715	0.0903745	1	-2.86254	-1.45454	0.00510013	0.0688531	0.584475	0.35074	0.230367	0.584475	0.35074	0.230367	28	19	11	0.18709	0.105321	0.060678	0.491336	0.274935	0.157522
70737	NM_001037711,NM_001293727,XM_006502061,XM_006502062,XM_006502064,XM_030252817,XR_375578	Cgn	cingulin	protein_coding	NP_001032800.3;NP_001280656.2;XP_006502124.1;XP_006502125.1;XP_006502127.1;XP_030108677.1	1927237	.	-1.52669	0.0221971	0.0733855	1	-3.02675	-0.285392	3.77401e-05	0.00148439	1.13436	0.83365	0.478697	1.13436	0.83365	0.478697	67	54	25	0.216559	0.141209	0.068372	0.568727	0.36862	0.177496
70772	NM_001251881,NM_027544	Ggnbp1	gametogenetin binding protein 1	protein_coding	NP_001238810.1;NP_081820.2	3055306	.	2.42654	-0.833331	0.00441553	0.379596	1.914	-1.05934	0.0490435	0.321843	0.382129	0.798037	0.662075	0.382129	0.798037	0.662075	17	51	37	0.189846	0.459611	0.342383	0.498575	1.19979	0.888844
70894	NM_001081046,XM_006534223,XM_006534226,XM_017314762,XM_017314763,XM_017314764,XM_017314765	Efcab3	EF-hand calcium binding domain 3	protein_coding	NP_001074515.1;XP_006534286.1;XP_006534289.1;XP_017170251.1;XP_017170252.1;XP_017170253.1;XP_017170254.1	1918144	.	-1.39819	1.90467	0.0506727	1	-2.29371	1.64978	4.53074e-06	0.000253638	2.41546	2.03555	1.53043	2.41546	2.03555	1.53043	243	214	120	1.02194	0.731478	0.438508	2.68381	1.90949	1.13839
70928	NM_080510,XM_006500173,XM_030252073,XM_030252074	Trim69	tripartite motif-containing 69	protein_coding	NP_536771.2;XP_006500236.1;XP_030107933.1;XP_030107934.1	1918178	.	4.66651	-2.81901	0.0267805	0.85826	1.30555	-3.73331	1	1	0.0505757	0.231211	0.066562	0.0505757	0.231211	0.066562	2	12	3	0.012575	0.084169	0.0229	0.033024	0.219719	0.059449
71030	NM_001177389,XM_011247708	4933403O08Rik	RIKEN cDNA 4933403O08 gene	protein_coding	NP_001170860.1;XP_011246010.1	1918280	.	-1.16102	1.15131	0.453578	1	-3.0477	0.667026	2.2564e-07	1.84612e-05	1.74621	1.59832	0.824751	1.74621	1.59832	0.824751	132	140	49	0.258497	0.224525	0.082614	0.678865	0.586111	0.214469
71137	NM_001024918,NM_027689,XM_006514113,XM_006514114,XM_006514115,XM_030245278,XM_030245279	Rfx4	regulatory factor X, 4 (influences HLA class II expression)	protein_coding	NP_001020089.1;NP_081965.2;XP_006514176.1;XP_006514177.1;XP_006514178.1;XP_030101138.1;XP_030101139.1	1918387	.	-1.2056	0.644452	0.377289	1	-3.6616	0.125816	2.28858e-07	1.85629e-05	1.42055	1.25735	0.542448	1.42055	1.25735	0.542448	94	96	29	0.35946	0.322363	0.097016	0.944015	0.841511	0.251859
71146	NM_001141983,NM_027694,XM_030251076,XM_030251077	Golga7b	golgi autoantigen, golgin subfamily a, 7B	protein_coding	NP_001135455.1;NP_081970.1;XP_030106936.1;XP_030106937.1	1918396	.	-1.68404	0.587949	0.0132812	0.653318	-2.45169	0.413485	7.89695e-05	0.00275037	1.51362	1.07098	0.811874	1.51362	1.07098	0.811874	104	76	48	0.593192	0.354631	0.236257	1.55784	0.925746	0.613335
71653	NM_001114312,NM_175172,XR_386512	Shtn1	shootin 1	protein_coding	NP_001107784.1;NP_780381.1	1918903	.	1.32189	-0.750692	0.354698	1	2.24934	-0.281458	0.00250094	0.0399936	0.567209	0.711353	1.06075	0.567209	0.711353	1.06075	27	44	69	0.103815	0.139393	0.232743	0.272638	0.363879	0.604212
71755	NM_027903,XM_006541199	Dhdh	dihydrodiol dehydrogenase (dimeric)	protein_coding	NP_082179.1;XP_006541262.1	1919005	.	2.42368	-1.1919	0.0112329	0.594294	3.17029	-0.928329	0.000418716	0.010216	0.300894	0.646084	0.798881	0.300894	0.646084	0.798881	13	39	47	0.054965	0.143471	0.2069	0.14435	0.374524	0.537123
71790	NM_001085383,NM_023628,XM_011240235,XM_030252827,XR_375584	Anxa9	annexin A9	protein_coding	NP_001078852.1;NP_076117.2;XP_011238537.1;XP_030108687.1	1923711	.	1.00229	1.21289	1	1	-2.01307	0.795714	0.000638054	0.0141833	1.71519	1.71749	1.09304	1.71519	1.71749	1.09304	128	158	72	1.01646	1.01766	0.518887	2.66943	2.65655	1.34706
71791	NM_027926,XM_017321750	Cpa4	carboxypeptidase A4	protein_coding	NP_082202.1;XP_017177239.1	1919041	.	1.15297	-1.32841	0.788187	1	-5.24279	-2.12489	0.00268218	0.0422346	0.421094	0.47622	0.0880839	0.421094	0.47622	0.0880839	19	27	4	0.106611	0.124544	0.019777	0.279982	0.325114	0.051343
71841	NM_027952	Tcp11x2	t-complex 11 family, X-linked 2	protein_coding	NP_082228.2	1919091	.	-1.17844	2.80474	0.302309	1	-2.01756	2.49977	2.04638e-05	0.000906467	3.09222	2.88516	2.24191	3.09222	2.88516	2.24191	422	441	237	3.86053	3.29257	1.88234	10.1385	8.59508	4.88664
71874	NM_001159940,NM_172411,XM_006529877,XM_006529878	Mab21l4	mab-21-like 4	protein_coding	NP_001153412.1;NP_765999.3;XP_006529940.1;XP_006529941.1	1919124	.	-2.2198	-0.663407	0.00516186	0.399462	-1.2381	-0.340891	0.431129	0.888345	0.878479	0.461119	0.745705	0.878479	0.461119	0.745705	47	26	43	0.330096	0.144171	0.258859	0.866898	0.376351	0.67201
71876	NM_001368403,NM_027973,NR_160797,NR_160798,XM_006509500,XM_017312969	Cenpu	centromere protein U	protein_coding	NP_001355332.1;NP_082249.1;XP_006509563.1;XP_017168458.1	1919126	.	-1.12583	0.719912	0.582705	1	-2.17302	0.352964	0.000660471	0.0145575	1.43965	1.33395	0.837514	1.43965	1.33395	0.837514	96	105	50	0.452188	0.417873	0.267198	1.18754	1.09084	0.69366
71884	NM_001284524,NM_001284525,NM_027979,XM_006529879,XM_006529880,XM_006529881	Chit1	chitinase 1 (chitotriosidase)	protein_coding	NP_001271453.1;NP_001271454.1;NP_082255.1;XP_006529942.1;XP_006529943.1;XP_006529944.1	1919134	.	-1.1191	-0.895797	0.826452	1	-2.81344	-1.35674	0.00474403	0.0651947	0.6184	0.563651	0.249594	0.6184	0.563651	0.249594	30	33	12	0.218312	0.195022	0.071141	0.573331	0.509094	0.184686
72003	NM_001163032,NM_028052	Synpr	synaptoporin	protein_coding	NP_001156504.1;NP_082328.3	1919253	.	-2.043	-1.48208	0.0586261	1	-2.34635	-1.52733	0.0324684	0.247928	0.532044	0.283655	0.249594	0.532044	0.283655	0.249594	25	15	12	0.15175	0.070141	0.059512	0.398525	0.183099	0.154497
72014	NM_028055,XM_006534278,XM_006534280,XM_017314777,XM_017314778	Btbd17	BTB (POZ) domain containing 17	protein_coding	NP_082331.1;XP_006534341.1;XP_006534343.1;XP_017170266.1;XP_017170267.1	1919264	.	-1.40104	2.1519	0.0435817	1	-2.08541	1.9411	2.46577e-05	0.00104652	2.62187	2.22626	1.79539	2.62187	2.22626	1.79539	289	254	157	2.2382	1.87063	1.09515	5.87797	4.88317	2.84305
72049	NM_001357758,NM_028075	Tnfrsf13c	tumor necrosis factor receptor superfamily, member 13c	protein_coding	NP_001344687.1;NP_082351.1	1919299	.	-3.2328	-2.23839	0.0231566	0.828643	-1.80278	-1.98523	0.195373	0.667208	0.362245	0.120232	0.21088	0.362245	0.120232	0.21088	16	6	10	0.129459	0.039375	0.065724	0.339984	0.102788	0.170622
72058	NM_001177886,NM_001177887,NM_028078,XM_006523095,XM_011246151,XM_011246152,XM_011246153	Igsf5	immunoglobulin superfamily, member 5	protein_coding	NP_001171357.1;NP_001171358.1;NP_082354.1;XP_006523158.1;XP_011244453.1;XP_011244454.1;XP_011244455.1	1919308	.	-1.19659	-0.729708	0.541271	1	-3.92802	-1.25904	0.000196752	0.00568152	0.699878	0.605456	0.21088	0.699878	0.605456	0.21088	35	36	10	0.292874	0.242746	0.072288	0.769147	0.633678	0.187663
72077	NM_028087,XM_006511463,XM_011242815,XM_011242816,XM_030244620,XM_030244621	Gcnt3	glucosaminyl (N-acetyl) transferase 3, mucin type	protein_coding	NP_082363.2;XP_006511526.1;XP_011241117.1;XP_011241118.1;XP_030100480.1;XP_030100481.1	1919327	.	-1.45852	-1.66883	0.349715	1	-3.53304	-2.0249	0.00662995	0.082648	0.421094	0.300721	0.130188	0.421094	0.300721	0.130188	19	16	6	0.068852	0.045479	0.019189	0.180819	0.11872	0.049817
72107	NM_001355594,NM_183089	Dscc1	DNA replication and sister chromatid cohesion 1	protein_coding	NP_001342523.1;NP_898912.2	1919357	.	-2.31219	0.0438822	0.000424717	0.0980944	-3.43138	-0.097832	2.60026e-06	0.000156616	1.26861	0.685599	0.494901	1.26861	0.685599	0.494901	79	42	26	0.942218	0.417116	0.24449	2.47445	1.08886	0.634709
72282	NM_028183	1810062G17Rik	RIKEN cDNA 1810062G17 gene	protein_coding	NP_082459.1	1919532	.	-3.3072	-2.69709	0.0419754	1	-1.03853	-2.1465	1	1	0.258494	0.0812577	0.249594	0.258494	0.0812577	0.249594	11	4	12	0.19011	0.056102	0.17835	0.499268	0.146452	0.463006
72293	NM_001347535,NM_028186	Nkd2	naked cuticle 2	protein_coding	NP_001334464.1;NP_082462.3	1919543	.	-1.33624	4.87197	0.0470207	1	-4.94358	4.33176	1.64437e-24	2.14356e-21	5.1071	4.70291	2.95753	5.1071	4.70291	2.95753	1876	1729	430	7.59248	5.71396	1.51254	19.9394	14.916	3.92662
72373	NM_028216	Psca	prostate stem cell antigen	protein_coding	NP_082492.1	1919623	.	2.27677	-2.23128	0.111707	1	3.48074	-1.83419	0.00903825	0.104003	0.1467	0.317587	0.462309	0.1467	0.317587	0.462309	6	17	24	0.101163	0.251414	0.387285	0.265673	0.656303	1.00541
72386	NR_015556	2610035D17Rik	RIKEN cDNA 2610035D17 gene	lncRNA	.	1919636	.	-2.19516	-1.1022	0.020365	0.767482	-2.39689	-1.12679	0.0112329	0.120447	0.683946	0.35074	0.324039	0.683946	0.35074	0.324039	34	19	16	0.290473	0.135794	0.11967	0.76284	0.354483	0.31067
72433	NM_028238	Rab38	RAB38, member RAS oncogene family	protein_coding	NP_082514.4	1919683	.	-1.4007	2.69547	0.0350827	0.965699	-2.20339	2.45886	1.87872e-06	0.000119465	3.09222	2.67218	2.14256	3.09222	2.67218	2.14256	422	371	217	4.34167	3.11627	1.94322	11.4021	8.13487	5.04469
72665	XR_003951643	2810039B14Rik	RIKEN cDNA 2810039B14 gene	misc_RNA	.	1919915	.	2.29916	-2.03425	0.094398	1	2.86772	-1.83175	0.0246357	0.208535	0.169763	0.367035	0.445733	0.169763	0.367035	0.445733	7	20	23	0.073882	0.177111	0.217564	0.194029	0.462339	0.564808
72735	NR_110421,NR_110422,NR_110423,NR_110424,NR_110425	Eldr	Egfr long non-coding downstream RNA	lncRNA	.	1919985	.	-1.97669	-1.26819	0.0501032	1	-3.25689	-1.45237	0.0018476	0.0316608	0.601537	0.334259	0.21088	0.601537	0.334259	0.21088	29	18	10	0.272853	0.137477	0.076785	0.716567	0.358876	0.199339
72899	NM_001013802,NM_028387,XM_006500246,XM_006500247,XM_006500248,XM_006500249,XM_006500250,XM_006500251,XM_006500252,XM_006500253,XM_011239794,XM_017319283,XM_017319285	Macrod2	MACRO domain containing 2	protein_coding	NP_001013824.2;NP_082663.1;XP_006500309.1;XP_006500310.1;XP_006500311.1;XP_006500312.1;XP_006500313.1;XP_006500314.1;XP_006500315.1;XP_006500316.1;XP_011238096.1;XP_017174772.1;XP_017174774.1	1920149	.	3.60527	-1.79174	0.00418133	0.37224	1.74995	-2.44964	0.352234	0.834298	0.1467	0.47622	0.249594	0.1467	0.47622	0.249594	6	27	12	0.017761	0.094536	0.039192	0.046644	0.24678	0.101745
73072	NM_207203,XM_006508911,XM_006508912,XM_006508913,XM_006508914,XM_011242087,XM_017312980,XM_017312981,XM_017312982,XM_030243795,XM_030243796,XM_030243797,XM_030243798,XM_030243799	Prr36	proline rich 36	protein_coding	NP_997086.2;XP_006508974.1;XP_006508975.1;XP_006508976.1;XP_006508977.1;XP_011240389.1;XP_017168469.1;XP_017168470.1;XP_017168471.1;XP_030099655.1;XP_030099656.1;XP_030099657.1;XP_030099658.1;XP_030099659.1	3605626	.	1.04328	-2.64579	1	1	2.99168	-1.79083	0.0173117	0.163953	0.169763	0.176788	0.462309	0.169763	0.176788	0.462309	7	9	24	0.020852	0.022397	0.062278	0.054761	0.058467	0.161676
73144	NR_015483,NR_040725,NR_131928,NR_131929,NR_131930,NR_131931	Mir100hg	Mir100 Mirlet7a-2 Mir125b-1 cluster host gene	lncRNA	.	1920394	.	-1.02086	4.50481	0.891724	1	-2.49159	4.00659	1.85845e-09	2.56944e-07	4.57926	4.55073	3.34934	4.57926	4.55073	3.34934	1284	1549	584	6.96333	6.92606	2.73466	18.2871	18.0801	7.09931
73254	NM_028481,XM_006535251,XM_006535252,XM_006535253,XM_006535255,XR_003955715	Ccdc18	coiled-coil domain containing 18	protein_coding	NP_082757.1;XP_006535314.1;XP_006535315.1;XP_006535316.1;XP_006535318.1	1922974	.	-1.38503	0.972624	0.0962673	1	-2.19462	0.73327	0.000184252	0.00537155	1.69943	1.39084	1.01654	1.69943	1.39084	1.01654	126	112	65	0.31529	0.143073	0.082991	0.828017	0.373486	0.21545
73405	XR_035225	1700055D18Rik	RIKEN cDNA 1700055D18 gene	lncRNA	.	1920655	.	2.48208	-1.07065	0.00764597	0.505576	1.88325	-1.33063	0.095186	0.466473	0.321636	0.698533	0.557955	0.321636	0.698533	0.557955	14	43	30	0.140957	0.3736	0.274314	0.370181	0.975262	0.712132
73516	NR_015475,NR_027903,NR_027904	1700086O06Rik	RIKEN cDNA 1700086O06 gene	lncRNA	.	1920766	.	2.54753	-1.14339	0.00843262	0.519612	1.75777	-1.48721	0.141576	0.573094	0.300894	0.672547	0.494901	0.300894	0.672547	0.494901	13	41	26	0.150228	0.360118	0.277875	0.394528	0.940069	0.721378
73748	NM_028638,XM_006512319,XM_017313627,XM_017313628	Gadl1	glutamate decarboxylase-like 1	protein_coding	NP_082914.1;XP_006512382.1;XP_017169116.1;XP_017169117.1	1920998	.	1.33788	-1.14563	0.387478	1	-2.49659	-1.84171	0.0348449	0.257562	0.440188	0.563651	0.191126	0.440188	0.563651	0.191126	20	33	9	0.073898	0.106332	0.027952	0.194071	0.277574	0.072564
73906	NR_045187	4833417C18Rik	RIKEN cDNA 4833417C18 gene	lncRNA	.	1921156	.	1.73409	-1.40148	0.165414	1	2.13324	-1.21825	0.0339961	0.25417	0.321636	0.520598	0.618369	0.321636	0.520598	0.618369	14	30	34	0.162056	0.300724	0.354444	0.425591	0.785024	0.920155
73988	XM_001477470,XM_017314866	4930438A08Rik	RIKEN cDNA 4930438A08 gene, transcript variant X1	protein_coding	XP_001477520.3;XP_017170355.1	1921238	.	2.29257	-0.81163	0.00680446	0.470312	5.36342	0.0978729	4.10316e-10	6.346e-08	0.401743	0.798037	1.4496	0.401743	0.798037	1.4496	18	51	110	0.13525	0.316496	0.799007	0.355193	0.826196	2.07426
74050	NR_045061	4921525O09Rik	RIKEN cDNA 4921525O09 gene	lncRNA	.	1921300	.	-1.55828	0.822191	0.0285387	0.879783	-2.64033	0.573984	7.8453e-06	0.0004056	1.64286	1.23976	0.850166	1.64286	1.23976	0.850166	119	94	51	0.587554	0.380867	0.217406	1.54303	0.994234	0.564397
74121	NM_028765,XM_006500273,XM_011239808	Acoxl	acyl-Coenzyme A oxidase-like	protein_coding	NP_083041.1;XP_006500336.1;XP_011238110.1	1921371	.	3.58161	-2.29306	0.0347041	0.960604	3.67151	-2.27434	0.0161862	0.156902	0.0994382	0.334259	0.342065	0.0994383	0.334259	0.342065	4	18	17	0.011203	0.076543	0.069447	0.029421	0.199812	0.180288
74249	NM_028838,XM_006512364,XM_006512365	Lrrc2	leucine rich repeat containing 2	protein_coding	NP_083114.2;XP_006512427.1;XP_006512428.1	1921499	.	1.42053	3.6283	0.0204589	0.768262	2.39629	4.1161	8.1166e-09	9.80979e-07	3.48364	3.95145	4.66743	3.48364	3.95145	4.66743	571	999	1551	2.15369	3.09145	5.12702	5.65602	8.07008	13.31
74335	NM_028875,XM_006516300,XM_030246959	Xrcc3	X-ray repair complementing defective repair in Chinese hamster cells 3	protein_coding	NP_083151.1;XP_006516363.1;XP_030102819.1	1921585	.	-2.45508	-0.621746	0.00159636	0.224141	-1.57206	-0.396661	0.106102	0.497398	0.919876	0.445859	0.647653	0.919876	0.445859	0.647653	50	25	36	0.256773	0.104536	0.159594	0.674337	0.272887	0.414315
74337	NM_028877,XM_017312990,XM_030243816	Palm3	paralemmin 3	protein_coding	NP_083153.1;XP_017168479.1;XP_030099676.1	1921587	.	-1.06067	3.58142	0.707596	1	-2.38755	3.12831	3.80398e-08	3.81443e-06	3.73239	3.65398	2.61983	3.73239	3.65398	2.61983	689	800	327	4.31964	3.98754	1.78072	11.3443	10.4093	4.62284
74492	NM_028974	Kbtbd13	kelch repeat and BTB (POZ) domain containing 13	protein_coding	NP_083250.1	1921742	.	5.43542	-2.67075	0.00961124	0.549859	12.974	-1.72412	2.1476e-06	0.00013286	0.0505757	0.266384	0.573298	0.0505757	0.266384	0.573298	2	14	31	0.010951	0.061555	0.142935	0.028759	0.160687	0.371067
74516	XR_001785329,XR_003956471,XR_003956472,XR_003956473,XR_003956474,XR_035139	A730049H05Rik	RIKEN cDNA A730049H05 gene, transcript variant X1	misc_RNA	.	1921766	.	-1.60408	-1.86494	0.316045	1	-3.77973	-2.1832	0.0153481	0.152147	0.382129	0.248905	0.10929	0.382129	0.248905	0.10929	17	13	5	0.036533	0.017417	0.007488	0.095945	0.045465	0.01944
74558	NM_001039160,NM_029000,XM_017312356	Gvin1	GTPase, very large interferon inducible 1	protein_coding	NP_001034249.2;NP_083276.2;XP_017167845.1	1921808	.	-1.48967	3.82952	0.0080431	0.51868	-2.82397	3.52624	3.08899e-11	5.87229e-09	4.16854	3.63223	2.80992	4.16854	3.63223	2.80992	952	787	382	1.73715	1.1781	0.608008	4.56211	3.07537	1.57842
74603	NM_001128132,NM_001128133,NM_027578,NM_029018,XM_006522674,XM_011246030,XM_011246031,XM_011246032,XM_011246033,XM_011246035,XM_017317152,XM_017317153,XM_017317154	Cd200r3	CD200 receptor 3	protein_coding	NP_001121604.1;NP_001121605.1;NP_081854.1;NP_083294.2;XP_006522737.1;XP_011244332.1;XP_011244333.1;XP_011244334.1;XP_011244335.1;XP_011244337.1;XP_017172641.1;XP_017172642.1;XP_017172643.1	1921853	.	1.09698	-0.463649	0.787134	1	-2.19877	-0.975667	0.0181302	0.169322	0.731222	0.785968	0.377455	0.731222	0.785968	0.377455	37	50	19	0.314629	0.248561	0.153964	0.82628	0.648853	0.399698
74629	NR_024323	4930426L09Rik	RIKEN cDNA 4930426L09 gene	lncRNA	.	1921879	.	-1.65599	-1.088	0.115131	1	-2.49549	-1.26715	0.0103064	0.113724	0.635068	0.414844	0.287296	0.635068	0.414844	0.287296	31	23	14	0.331122	0.199113	0.126768	0.869593	0.519773	0.329096
74665	NM_029044,XM_006534382	Drc3	dynein regulatory complex subunit 3	protein_coding	NP_083320.1;XP_006534445.1	1921915	.	2.64167	-1.90558	0.0348449	0.960604	1.87598	-2.2106	0.311691	0.797306	0.169763	0.414844	0.305785	0.169763	0.414844	0.305785	7	23	15	0.05147	0.141486	0.110283	0.135171	0.369344	0.286301
74879	NR_040736	4930461G14Rik	RIKEN cDNA 4930461G14 gene	lncRNA	.	1922129	.	-3.12497	-2.07921	0.0143062	0.669456	-4.00055	-2.12759	0.0101133	0.112569	0.401743	0.139332	0.10929	0.401743	0.139332	0.10929	18	7	5	0.362154	0.116395	0.088164	0.95109	0.303842	0.228879
75019	NM_001162863,NM_029145,XM_006519639	Rnase10	ribonuclease, RNase A family, 10 (non-active)	protein_coding	NP_001156335.1;NP_083421.2;XP_006519702.1	1922269	.	-2.24828	-1.15339	0.0175335	0.71907	-1.6959	-1.00615	0.0930976	0.461443	0.667837	0.334259	0.428964	0.667837	0.334259	0.428964	33	18	22	0.323989	0.141945	0.184566	0.850859	0.370541	0.479144
75111	XR_379016,XR_870457,XR_870458	4930512H18Rik	RIKEN cDNA 4930512H18 gene, transcript variant X1	lncRNA	.	1922361	.	-1.18261	0.300251	0.457073	1	-2.66186	-0.117577	0.000157241	0.00470433	1.20305	1.07098	0.573298	1.20305	1.07098	0.573298	73	76	31	0.521076	0.443567	0.185016	1.36845	1.15791	0.480312
75129	XM_030254981	4930524J08Rik	RIKEN cDNA 4930524J08 gene	protein_coding	XP_030110841.1	1922379	.	-1.34988	-2.31565	0.679314	1	-5.9078	-2.79893	0.0160841	0.156902	0.258494	0.195158	0.0447141	0.258494	0.195158	0.0447141	11	10	2	0.266073	0.204158	0.037018	0.698762	0.532944	0.096102
75202	NM_001162909,XM_006525053,XM_006525055,XM_006525056,XM_011246692,XM_011246695,XM_017317705,XM_030250121,XR_003952205,XR_003952206,XR_003952207,XR_003952208,XR_385377,XR_385378,XR_385379,XR_876567,XR_876568,XR_876569,XR_876571,XR_876572	Spaca6	sperm acrosome associated 6	protein_coding	NP_001156381.1;XP_006525116.1;XP_006525118.1;XP_006525119.1;XP_011244994.1;XP_011244997.1;XP_017173194.1;XP_030105981.1	1922452	.	1.08192	3.81856	0.603187	1	-6.35858	2.97126	4.72348e-27	9.57817e-24	3.86017	3.96623	1.64377	3.86017	3.96623	1.64377	758	1010	135	2.69634	3.03509	0.327958	7.08113	7.92295	0.851396
75424	NM_029281	Zfp820	zinc finger protein 820	protein_coding	NP_083557.2	1922674	.	-1.08149	2.57784	0.634868	1	-2.3756	2.14084	4.45453e-07	3.3593e-05	2.84244	2.74569	1.84679	2.84244	2.74569	1.84679	346	394	165	1.52207	1.4133	0.629878	3.99725	3.68934	1.6352
75541	NM_001145895,NM_029331,XM_006506720,XM_030255652	Nat8f4	N-acetyltransferase 8 (GCN5-related) family member 4	protein_coding	NP_001139367.1;NP_083607.3;XP_006506783.1;XP_030111512.1	1922791	.	2.71906	-0.0385031	7.2329e-05	0.0306978	-1.13277	-0.991917	0.723655	1	0.584475	1.23976	0.526773	0.584475	1.23976	0.526773	28	94	28	0.083318	0.316387	0.084339	0.218808	0.825911	0.21895
75573	NM_029345,XM_006534388	Prr29	proline rich 29	protein_coding	NP_083621.1;XP_006534451.1	1922823	.	-1.34471	-0.0804689	0.228556	1	-3.32808	-0.494749	2.62032e-05	0.00110186	1.03739	0.83365	0.39483	1.03739	0.83365	0.39483	59	54	20	1.31815	0.956214	0.355913	3.46172	2.49614	0.923968
75739	NM_001081287,NM_001161620,NM_001360860,XM_006526325,XM_006526326,XM_006526327,XM_006526329,XM_006526330,XM_011247025,XM_011247026,XM_011247027,XM_017318006,XM_017318008,XM_017318009,XM_017318010	Mpp7	membrane protein, palmitoylated 7 (MAGUK p55 subfamily member 7)	protein_coding	NP_001074756.2;NP_001155092.1;NP_001347789.1;XP_006526388.1;XP_006526389.1;XP_006526390.1;XP_006526392.1;XP_006526393.1;XP_011245327.1;XP_011245328.1;XP_011245329.1;XP_017173495.1;XP_017173497.1;XP_017173498.1;XP_017173499.1	1922989	.	2.25944	-1.60036	0.0324684	0.942746	-1.13165	-2.31525	0.832022	1	0.236818	0.491165	0.21088	0.236818	0.491165	0.21088	10	28	10	0.025978	0.067475	0.025226	0.068223	0.176141	0.065488
75761	NM_001164640,NM_029419,XM_011245766	Apol7a	apolipoprotein L 7a	protein_coding	NP_001158112.1;NP_083695.2;XP_011244068.1	1923011	.	-1.54953	-1.14165	0.221422	1	-2.04561	-1.27121	0.0443348	0.299929	0.601537	0.414844	0.324039	0.601537	0.414844	0.324039	29	23	16	0.119228	0.076385	0.055818	0.313116	0.199399	0.144907
75828	NM_029458,XM_011243777,XM_011243779,XM_011243780,XM_011243781,XM_017314817,XM_017314818	Hormad2	HORMA domain containing 2	protein_coding	NP_083734.1;XP_011242079.1;XP_011242081.1;XP_011242082.1;XP_011242083.1;XP_017170306.1;XP_017170307.1	1923078	.	-1.71432	-2.14515	0.335094	1	-5.10737	-2.49176	0.0103193	0.113724	0.321636	0.195158	0.066562	0.321636	0.195158	0.066562	14	10	3	0.11625	0.064414	0.014956	0.305298	0.16815	0.038827
76074	NM_029509,XM_006535281,XM_006535283,XM_011249593,XM_017321140,XM_017321141,XM_017321142,XR_389295	Gbp8	guanylate-binding protein 8	protein_coding	NP_083785.3;XP_006535344.1;XP_006535346.1;XP_011247895.1;XP_017176629.1;XP_017176630.1;XP_017176631.1	1923324	.	8.98788	0.285007	2.3424e-15	2.13744e-11	3.30481	-0.885047	0.000303319	0.00797634	0.300894	1.63242	0.824751	0.300894	1.63242	0.824751	13	145	49	0.045549	0.435892	0.155428	0.11962	1.13787	0.403499
76131	NM_001172092,NM_001172093,NM_029523,XR_867244	Depdc1a	DEP domain containing 1a	protein_coding	NP_001165563.1;NP_001165564.1;NP_083799.2	1923381	.	-1.61255	2.41741	0.00346992	0.335979	-2.34221	2.23536	4.82511e-07	3.60895e-05	2.9193	2.34207	1.92661	2.9193	2.34207	1.92661	368	281	178	2.26171	1.45007	0.961896	5.9397	3.78532	2.49713
76219	NM_029541	Arxes1	adipocyte-related X-chromosome expressed sequence 1	protein_coding	NP_083817.1	1923469	.	-1.29349	0.0131109	0.284377	1	-2.2614	-0.277836	0.00200086	0.033593	1.07452	0.891119	0.573298	1.07452	0.891119	0.573298	62	59	31	0.62926	0.493129	0.270748	1.65257	1.28729	0.702875
76422	NM_001329610,XM_030243372	Mroh3	maestro heat-like repeat family member 3	protein_coding	NP_001316539.1;XP_030099232.1	1923672	.	-5.77958	-1.87705	0.000165623	0.0508624	-2.45531	-1.59919	0.026994	0.219733	0.514135	0.100877	0.230367	0.514135	0.100877	0.230367	24	5	11	0.139045	0.020113	0.052623	0.365161	0.052505	0.136612
76464	NM_001362732,NM_029617,XM_006500376,XM_006500377,XM_030252192	Knl1	kinetochore scaffold 1	protein_coding	NP_001349661.1;NP_083893.2;XP_006500439.1;XP_006500440.1;XP_030108052.1	1923714	.	-1.26193	3.49816	0.12544	1	-3.00294	3.07124	8.41403e-12	1.82805e-09	3.76304	3.45492	2.37481	3.76304	3.45492	2.37481	705	688	266	1.1792	0.829104	0.477757	3.09682	2.16433	1.24028
76571	NM_001289554,NM_001289555,NM_001289556,NM_001289557,NM_029659,XM_006504511,XM_006504519,XM_017321143,XM_017321144,XM_017321145,XM_017321146,XM_017321147,XM_017321148,XM_017321149,XM_017321150,XM_017321151,XM_017321152,XM_017321153,XM_030254884,XM_030254885,XM_030254886,XM_030254887,XM_030254888	Styxl1	serine/threonine/tyrosine interacting-like 1	protein_coding	NP_001276483.1;NP_001276484.1;NP_001276485.1;NP_001276486.1;NP_083935.3;XP_006504574.1;XP_006504582.1;XP_017176632.1;XP_017176633.1;XP_017176634.1;XP_017176635.1;XP_017176636.1;XP_017176637.1;XP_017176638.1;XP_017176639.1;XP_017176640.1;XP_017176641.1;XP_017176642.1;XP_030110744.1;XP_030110745.1;XP_030110746.1;XP_030110747.1;XP_030110748.1	1923821	.	3.38415	-2.34798	0.0347041	0.960604	1.95713	-2.82114	0.282135	0.771955	0.0994382	0.317587	0.191126	0.0994383	0.317587	0.191126	4	17	9	0.029	0.117929	0.065884	0.07616	0.307847	0.171039
76574	NM_029662,XM_006503477	Mfsd2a	major facilitator superfamily domain containing 2A	protein_coding	NP_083938.2;XP_006503540.1	1923824	.	-1.33524	2.08379	0.0879902	1	-2.05288	1.85109	3.94973e-05	0.00153367	2.54016	2.20375	1.74208	2.54016	2.20375	1.74208	270	249	149	2.02891	1.52957	0.975514	5.32832	3.99285	2.53248
76676	NR_040510	5330411J11Rik	RIKEN cDNA 5330411J11 gene	lncRNA	.	1923926	.	-2.38727	-0.180875	0.000576244	0.119505	-2.07914	-0.111063	0.00322592	0.0488348	1.14604	0.591655	0.662075	1.14604	0.591655	0.662075	68	35	37	0.6686	0.277557	0.317855	1.75588	0.724548	0.825169
76757	NM_001364696,NM_001364697,NM_029726	Trdn	triadin	protein_coding	NP_001351625.1;NP_001351626.1;NP_084002.2	1924007	.	-1.04337	5.29838	0.771014	1	-2.02633	4.90748	1.5659e-06	0.000102429	5.36302	5.30329	4.37961	5.36302	5.30329	4.37961	2251	2657	1259	9.54884	8.42588	4.54843	25.0772	21.9953	11.808
76786	NR_131048	2510003B16Rik	RIKEN cDNA 2510003B16 gene	lncRNA	.	1924036	.	-3.62231	-2.35348	0.0161862	0.711929	-4.14581	-2.36091	0.0161862	0.156902	0.342083	0.100877	0.0880839	0.342083	0.100877	0.0880839	15	5	4	0.418931	0.104651	0.086446	1.1002	0.273186	0.224419
76854	NM_029771,XM_006504757	Gper1	G protein-coupled estrogen receptor 1	protein_coding	NP_084047.2;XP_006504820.1	1924104	.	-1.42436	4.10276	0.0176893	0.722214	-2.70723	3.78925	9.63271e-11	1.64296e-08	4.40314	3.92142	3.07805	4.40314	3.92142	3.07805	1130	977	473	7.43725	5.1749	2.67007	19.5317	13.5088	6.93163
76872	NM_001306169,NM_029779,XM_006522707,XM_006522708,XM_006522709,XM_006522710,XM_006522712,XM_017317158	Ccdc116	coiled-coil domain containing 116	protein_coding	NP_001293098.1;NP_084055.2;XP_006522770.1;XP_006522771.1;XP_006522772.1;XP_006522773.1;XP_006522775.1;XP_017172647.1	1924122	.	1.14343	-1.13942	0.807485	1	-3.51442	-1.83675	0.00429585	0.06054	0.477635	0.535092	0.150788	0.477635	0.535092	0.150788	22	31	7	0.119523	0.076153	0.018138	0.31389	0.198795	0.047087
76917	NM_001357140,NM_029798,XR_001782129	Flywch2	FLYWCH family member 2	protein_coding	NP_001344069.1;NP_084074.1	1924167	.	3.77908	-2.24023	0.0231566	0.828643	4.95729	-1.96979	0.00106861	0.0205595	0.0994382	0.35074	0.445733	0.0994383	0.35074	0.445733	4	19	23	0.065115	0.348154	0.453958	0.171004	0.908838	1.1785
76976	NM_029823	Arxes2	adipocyte-related X-chromosome expressed sequence 2	protein_coding	NP_084099.1	1924226	.	-1.46407	1.85349	0.0273647	0.862552	-2.35394	1.61478	2.36174e-06	0.000145124	2.39603	1.96772	1.49058	2.39603	1.96772	1.49058	239	201	115	2.51986	1.72403	1.05392	6.61765	4.50049	2.73602
77022	NR_024720	2700099C18Rik	RIKEN cDNA 2700099C18 gene	transcribed_pseudogene	.	1924272	.	-1.53551	0.85426	0.0320531	0.937452	-2.10761	0.694335	0.000464816	0.0110743	1.65925	1.26606	1.01654	1.65925	1.26606	1.01654	121	97	65	1.53499	1.0024	0.719224	4.03118	2.61672	1.86714
77125	NM_001164724,NM_001360725,NM_133775,XM_006527463	Il33	interleukin 33	protein_coding	NP_001158196.1;NP_001347654.1;NP_598536.2;XP_006527526.1	1924375	.	-1.69386	4.42529	0.000362212	0.090553	-2.73899	4.2052	3.17389e-11	5.97149e-09	4.80686	4.08181	3.44	4.80686	4.08181	3.44	1513	1100	626	9.60757	5.70319	3.46167	25.2314	14.8879	8.98668
77132	NR_033474	2810433D01Rik	RIKEN cDNA 2810433D01 gene	lncRNA	.	1924382	.	1.2021	-0.825339	0.594164	1	-2.53319	-1.45672	0.0174197	0.164635	0.567209	0.659376	0.249594	0.567209	0.659376	0.249594	27	40	12	0.318295	0.395931	0.121789	0.835907	1.03356	0.316171
77220	NM_001358814,NM_029881,XM_006512920,XM_006512921,XM_017314147	Tmem200a	transmembrane protein 200A	protein_coding	NP_001345743.1;NP_084157.2;XP_006512983.1;XP_006512984.1;XP_017169636.1	1924470	.	-1.26684	2.52151	0.143622	1	-2.44317	2.17787	1.73794e-07	1.48212e-05	2.88487	2.59473	1.85309	2.88487	2.59473	1.85309	358	348	166	1.04704	0.762694	0.565785	2.74974	1.99097	1.46881
77361	XR_001785072,XR_001785073,XR_389429,XR_389430,XR_880490,XR_880491	9430085M18Rik	RIKEN cDNA 9430085M18 gene, transcript variant X4	lncRNA	.	1924611	.	1.16422	-1.06629	0.723655	1	2.10422	-0.564578	0.0108903	0.118303	0.496	0.563651	0.899691	0.496	0.563651	0.899691	23	33	55	0.245875	0.278356	0.528875	0.645717	0.726632	1.37299
77462	NM_001161626,NM_001161627,NM_029912,XM_017321172,XM_017321173,XM_017321174,XM_030254899,XR_001784755,XR_001784756	Tmem116	transmembrane protein 116	protein_coding	NP_001155098.1;NP_001155099.1;NP_084188.1;XP_017176661.1;XP_017176662.1;XP_017176663.1;XP_030110759.1	1924712	.	1.41021	-0.0902023	0.175256	1	2.24429	0.329168	0.000424834	0.0103101	0.806729	1.04082	1.42445	0.806728	1.04082	1.42445	42	73	107	0.469927	0.665525	1.0725	1.23412	1.73732	2.78427
77531	NM_001128086,NM_001177396,NM_001177397,NM_001177398,NM_001347053,NM_001347054,NM_001359240,NM_001359241,NM_001359242,NM_181398,XM_006514301,XM_006514302,XM_006514303,XM_006514304,XM_006514305,XM_006514306,XM_006514307,XM_006514308,XM_006514309,XM_006514310,XM_006514311,XM_006514312,XM_006514313,XM_017314148,XM_017314153,XM_017314154,XM_030245360,XM_030245361,XM_030245362,XM_030245363,XM_030245364…	Anks1b	ankyrin repeat and sterile alpha motif domain containing 1B	protein_coding	NP_001121558.2;NP_001170867.1;NP_001170868.1;NP_001170869.1;NP_001333982.1;NP_001333983.1;NP_001346169.1;NP_001346170.1;NP_001346171.1;NP_852063.1;XP_006514364.1;XP_006514365.1;XP_006514366.1;XP_006514367.1;XP_006514368.1;XP_006514369.1;XP_006514370.1;XP_006514371.1;XP_006514372.1;XP_006514373.1;XP_006514374.1;XP_006514375.1;XP_006514376.1;XP_017169637.1;XP_017169642.1;XP_017169643.1;XP_030101220…	1924781	.	-2.20024	-1.94406	0.0803044	1	-4.00055	-2.12759	0.0101133	0.112569	0.401743	0.195158	0.10929	0.401743	0.195158	0.10929	18	10	5	0.02362	0.010291	0.005229	0.062032	0.026864	0.013574
77533	NR_026848	C030034I22Rik	RIKEN cDNA C030034I22 gene	lncRNA	.	1924783	.	2.56951	-0.366425	0.000593123	0.120572	1.07373	-1.12234	1	1	0.496	1.04082	0.526773	0.496	1.04082	0.526773	23	73	28	0.133243	0.350012	0.142352	0.349922	0.913688	0.369553
77583	NM_175263,XM_006534494,XM_006534497,XM_011249314,XM_011249315,XM_030246425	Notum	notum palmitoleoyl-protein carboxylesterase	protein_coding	NP_780472.3;XP_006534557.1;XP_006534560.1;XP_011247616.1;XP_011247617.1;XP_030102285.1	1924833	.	1.25713	-1.19456	0.527753	1	-2.49659	-1.84171	0.0348449	0.257562	0.440188	0.535092	0.191126	0.440188	0.535092	0.191126	20	31	9	0.116482	0.152181	0.043544	0.305906	0.39726	0.113043
77744	NM_175265,NR_153765,XM_006519688	Bora	bora, aurora kinase A activator	protein_coding	NP_780474.1;XP_006519751.1	1924994	.	1.02107	2.08154	0.926797	1	-2.06205	1.63807	6.76966e-05	0.00241773	2.36639	2.3907	1.59199	2.36639	2.3907	1.59199	233	293	128	1.34343	1.35988	0.640041	3.52812	3.5499	1.66158
77777	NM_029975,XM_006512492	Ulbp1	UL16 binding protein 1	protein_coding	NP_084251.1;XP_006512555.1	1925027	.	-1.2534	2.68762	0.162169	1	-2.44956	2.33597	1.03341e-07	9.29046e-06	3.02425	2.74257	1.96783	3.02425	2.74257	1.96783	400	393	185	3.90643	2.96999	1.57324	10.2591	7.753	4.08422
77779	NR_015567	A930007I19Rik	RIKEN cDNA A930007I19 gene	lncRNA	.	1925029	.	2.39682	-2.66078	0.227948	1	3.24291	-2.39246	0.0384743	0.274817	0.0994382	0.231211	0.305785	0.0994383	0.231211	0.305785	4	12	15	0.02612	0.065608	0.090007	0.068596	0.171266	0.233662
77810	NR_015618	A930015D03Rik	RIKEN cDNA A930015D03 gene	lncRNA	.	1925060	.	-1.66887	2.03681	0.00254493	0.297724	-2.38213	1.86667	8.66854e-07	6.01524e-05	2.60928	2.02018	1.65102	2.60928	2.02018	1.65102	286	211	136	5.80391	3.50152	2.39521	15.2422	9.14053	6.21808
77945	NM_001168515,NM_023879,XM_006519689,XM_006519692,XM_006519696,XM_017316222,XM_017316223	Rpgrip1	retinitis pigmentosa GTPase regulator interacting protein 1	protein_coding	NP_001161987.1;NP_076368.1;XP_006519752.1;XP_006519755.1;XP_006519759.1;XP_017171711.2;XP_017171712.1	1932134	.	2.29128	-3.97181	0.628704	1	6.42291	-3.21248	0.0433314	0.296401	0.0255095	0.0613683	0.171098	0.0255094	0.0613683	0.171098	1	3	8	1e-06	0.006471	0.01935	2e-06	0.016892	0.050233
77994	NR_015543	Mir99ahg	Mir99a and Mirlet7c-1 host gene (non-protein coding)	lncRNA	.	1919929	.	-1.17234	-0.532819	0.642453	1	-4.08423	-1.09003	6.81982e-05	0.00242143	0.776999	0.685599	0.230367	0.776999	0.685599	0.230367	40	42	11	0.20361	0.176293	0.048782	0.534722	0.460205	0.126641
78185	NR_029473	Flicr	Foxp3 regulating long intergenic noncoding RNA	lncRNA	.	1925435	.	-2.44775	-1.5097	0.0174197	0.719038	-1.9561	-1.3957	0.085967	0.442878	0.549734	0.248905	0.305785	0.549734	0.248905	0.305785	26	13	15	0.121105	0.048493	0.059972	0.318045	0.126588	0.15569
78403	NR_015489	2900041M22Rik	RIKEN cDNA 2900041M22 gene	lncRNA	.	1925653	.	-1.15143	-0.960746	0.73463	1	-2.18079	-1.29981	0.0294307	0.232586	0.601537	0.535092	0.305785	0.601537	0.535092	0.305785	29	31	15	0.34419	0.304417	0.157669	0.903913	0.794664	0.409316
78473	NM_001033186,NM_001177898,NM_001177899,XM_006534508,XM_017314838,XM_017314839,XM_030246431	Skap1	src family associated phosphoprotein 1	protein_coding	NP_001028358.1;NP_001171369.1;NP_001171370.1;XP_006534571.1;XP_017170327.1;XP_017170328.1;XP_030102291.1	1925723	.	-1.26386	-0.651972	0.431194	1	-2.85486	-1.04459	0.00203931	0.0341131	0.746643	0.619126	0.305785	0.746643	0.619126	0.305785	38	37	15	0.275759	0.219161	0.090749	0.724199	0.572108	0.23559
78536	XR_001782540,XR_001782541,XR_001782542,XR_001782543,XR_001782544,XR_003952619,XR_003952620,XR_877355,XR_877357	C030004G16Rik	RIKEN cDNA C030004G16 gene, transcript variant X1	lncRNA	.	1925786	.	-1.10431	1.50327	0.605555	1	-2.30664	1.09459	1.89858e-05	0.000851329	1.97946	1.87391	1.1858	1.97946	1.87391	1.1858	165	184	81	0.833443	0.737479	0.379758	2.18879	1.92515	0.985874
78749	NM_001040397,NM_001177871,XM_030249333	Filip1l	filamin A interacting protein 1-like	protein_coding	NP_001035487.2;NP_001171342.1;XP_030105193.1	1925999	.	-1.17049	7.02603	0.269798	1	-2.41187	6.63556	1.27707e-09	1.79281e-07	7.14503	6.91965	5.88916	7.14503	6.91965	5.88916	7878	8289	3702	39.3696	33.8019	15.9426	103.392	88.2382	41.3877
78892	NM_001310635,NM_030209,XM_006531508,XM_006531509	Crispld2	cysteine-rich secretory protein LCCL domain containing 2	protein_coding	NP_001297564.1;NP_084485.1;XP_006531571.1;XP_006531572.1	1926142	.	-1.69782	-1.82109	0.250097	1	-4.96854	-2.18045	0.00423033	0.0598941	0.401743	0.248905	0.0880839	0.401743	0.248905	0.0880839	18	13	4	0.068674	0.03869	0.012614	0.180352	0.100997	0.032746
80733	NM_030558,XM_017317165	Car15	carbonic anhydrase 15	protein_coding	NP_085035.1;XP_017172654.1	1931324	.	1.02551	-1.41321	1	1	2.08298	-0.832961	0.0144973	0.145852	0.421094	0.430435	0.772538	0.421094	0.430435	0.772538	19	24	45	0.220865	0.224431	0.510696	0.580036	0.585866	1.32579
80838	NM_030609	H1f1	histone cluster 1, H1a	protein_coding	NP_085112.1	1931523	.	-3.38261	-2.41707	0.0250426	0.854256	-5.10737	-2.49176	0.0103193	0.113724	0.321636	0.100877	0.066562	0.321636	0.100877	0.066562	14	5	3	0.298582	0.082359	0.037975	0.784136	0.214993	0.098586
80888	NM_030704	Hspb8	heat shock protein 8	protein_coding	NP_109629.1	2135756	.	1.22254	8.15555	0.157536	1	2.16513	8.66557	7.52286e-08	7.18808e-06	8.00877	8.29764	9.12021	8.00877	8.29764	9.12021	14382	21654	35293	128.745	158.227	274.908	338.11	413.043	713.676
80982	NM_030728,XM_006508352,XM_006508353,XM_006508354,XM_030243122	Cemip	cell migration inducing protein, hyaluronan binding	protein_coding	NP_109653.3;XP_006508415.1;XP_006508416.1;XP_006508417.1;XP_030098982.1	2443629	.	-1.22316	6.85625	0.158327	1	-2.21317	6.53217	4.03566e-08	4.00276e-06	7.00518	6.71706	5.87259	7.00518	6.71706	5.87259	7145	7194	3659	15.9542	13.2619	7.19036	41.8991	34.6195	18.6666
81904	NM_133189,XM_030243123,XM_030243124,XM_030243125	Cacng7	calcium channel, voltage-dependent, gamma subunit 7	protein_coding	NP_573452.3;XP_030098983.1;XP_030098984.1;XP_030098985.1	1932374	.	7.53091	-1.49525	8.72276e-06	0.00612271	7.10025	-1.5742	5.25415e-05	0.00195292	0.0994382	0.632668	0.603501	0.0994383	0.632668	0.603501	4	38	33	0.010718	0.14433	0.139337	0.028149	0.376765	0.361727
83556	NM_031382,XM_017318644	Tex16	testis expressed gene 16	protein_coding	NP_113559.2;XP_017174133.1	1890545	.	-1.02216	0.581351	0.95729	1	-2.08729	0.166513	0.00182655	0.0314181	1.31071	1.2919	0.772538	1.31071	1.2919	0.772538	83	100	45	0.24132	0.238256	0.114126	0.633755	0.621955	0.296276
83557	NM_145833,XM_006539317,XM_011250361	Lin28a	lin-28 homolog A (C. elegans)	protein_coding	NP_665832.1;XP_006539380.1;XP_011248663.1	1890546	.	-1.51104	-0.58947	0.148815	1	-2.42734	-0.813162	0.00575891	0.0750715	0.821367	0.591655	0.39483	0.821367	0.591655	0.39483	43	35	20	0.152791	0.102561	0.060157	0.401259	0.267731	0.156171
83560	NM_001199293,NM_031386,XM_011249327,XM_011249328,XM_011249329,XM_017314855,XM_017314856,XM_017314857,XM_017314858,XR_001780081	Tex14	testis expressed gene 14	protein_coding	NP_001186222.1;NP_113563.2;XP_011247629.1;XP_011247630.1;XP_011247631.1;XP_017170344.1;XP_017170345.1;XP_017170346.1;XP_017170347.1	1933227	.	-1.07629	-2.71752	1	1	3.11565	-1.75107	0.0120982	0.127111	0.169763	0.158182	0.478697	0.169763	0.158182	0.478697	7	8	25	0.020195	0.021368	0.069663	0.053035	0.05578	0.180849
83770	NM_031873	Tas1r2	taste receptor, type 1, member 2	protein_coding	NP_114079.1	1933546	.	-1.26824	1.95334	0.162907	1	-2.08402	1.68138	3.96388e-05	0.0015359	2.40578	2.13405	1.61441	2.40578	2.13405	1.61441	241	234	131	1.28407	1.01646	0.606287	3.37222	2.65342	1.57395
83924	NM_031999,XM_006516805,XR_382078	Gpr137b	G protein-coupled receptor 137B	protein_coding	NP_114388.2;XP_006516868.1	1891463	.	1.15862	4.73571	0.315051	1	2.01158	5.21586	1.79761e-06	0.000115924	4.68109	4.88579	5.66092	4.68109	4.88579	5.66092	1382	1972	3151	7.32416	8.48255	14.5404	19.2347	22.1433	37.7476
93671	NM_001170395,NM_053094,XM_006506800,XM_017321840	Cd163	CD163 antigen	protein_coding	NP_001163866.1;NP_444324.2;XP_006506863.1;XP_017177329.1	2135946	.	-4.36112	-2.77238	0.0419754	1	-1.13181	-2.19965	0.840383	1	0.258494	0.0613683	0.230367	0.258494	0.0613683	0.230367	11	3	11	0.03932	0.007578	0.034169	0.103263	0.019782	0.088704
93716	NM_033591	Pcdhga8	protocadherin gamma subfamily A, 8	protein_coding	NP_291069.1	1935221	.	-2.58964	-2.08358	0.0397031	1	-1.28203	-1.72729	0.623404	0.974424	0.382129	0.158182	0.305785	0.382129	0.158182	0.305785	17	8	15	0.057623	0.020941	0.042194	0.151329	0.054667	0.109537
93842	NM_001145800,NM_033608,XM_006497056,XM_006497057,XM_006497058,XM_030243785,XM_030243786,XR_001778486	Igsf9	immunoglobulin superfamily, member 9	protein_coding	NP_001139272.1;NP_291086.2;XP_006497119.1;XP_006497120.1;XP_006497121.1;XP_030099645.1;XP_030099646.1	2135283	.	-2.78332	-0.243661	6.29184e-05	0.0283271	-2.56213	-0.201555	0.000333099	0.00861056	1.14604	0.520598	0.557955	1.14604	0.520598	0.557955	68	30	30	0.235313	0.085843	0.090508	0.617979	0.224089	0.234964
93879	NM_053133	Pcdhb8	protocadherin beta 8	protein_coding	NP_444363.1	2136742	.	2.5275	-1.94716	0.048953	1	1.25614	-2.51252	0.81105	1	0.169763	0.399083	0.21088	0.169763	0.399083	0.21088	7	22	10	0.045123	0.12375	0.059554	0.118502	0.323043	0.154606
93880	NM_053134	Pcdhb9	protocadherin beta 9	protein_coding	NP_444364.3	2136744	.	2.05884	-0.524219	0.0111375	0.594294	-1.0876	-1.17205	0.798397	1	0.514135	0.91348	0.478697	0.514135	0.91348	0.478697	24	61	25	0.123497	0.263589	0.114705	0.324329	0.688086	0.29778
93898	NM_138647	Cers1	ceramide synthase 1	protein_coding	NP_619588.1	2136690	.	3.92232	1.92026	7.53518e-14	2.31856e-10	1.54587	0.976706	0.0305701	0.238215	1.33132	2.7977	1.74208	1.33132	2.7977	1.74208	85	411	149	0.50637	1.99832	0.771375	1.32983	5.21652	2.00253
94216	NM_053185,XM_011247883,XR_003953035	Col4a6	collagen, type IV, alpha 6	protein_coding	NP_444415.2;XP_011246185.1	2152695	.	1.51064	-0.918358	0.221742	1	-2.74479	-1.75468	0.0173117	0.163953	0.477635	0.672547	0.191126	0.477635	0.672547	0.191126	22	41	9	0.053023	0.080397	0.017128	0.139249	0.209872	0.044465
94226	NM_053190	S1pr5	sphingosine-1-phosphate receptor 5	protein_coding	NP_444420.1	2150641	.	-2.65439	-0.245754	0.000167219	0.0508624	-2.36739	-0.189518	0.000955102	0.0189052	1.13436	0.535092	0.588478	1.13436	0.535092	0.588478	67	31	32	0.435972	0.164825	0.177331	1.14495	0.430267	0.460361
94284	NM_145079	Ugt1a6a	UDP glucuronosyltransferase 1 family, polypeptide A6A	protein_coding	NP_659545.2	2137698	.	1.58201	3.23821	0.00314851	0.333783	2.15568	3.52684	6.7186e-07	4.84642e-05	3.04934	3.64565	4.0611	3.04934	3.64565	4.0611	408	795	997	2.00793	3.19342	4.26938	5.27322	8.33626	11.0835
97775	NR_027958	D930048N14Rik	RIKEN cDNA D930048N14 gene	lncRNA	.	2144709	.	1.08245	-0.113124	0.761143	1	-2.8504	-0.725256	0.000674911	0.0146982	0.89241	0.946386	0.377455	0.89241	0.946386	0.377455	48	64	19	0.223102	0.247653	0.077703	0.585911	0.646484	0.20172
98365	NM_029612,XM_017313038	Slamf9	SLAM family member 9	protein_coding	NP_083888.3;XP_017168527.1	1923692	.	-1.37543	-0.142478	0.21718	1	-5.81495	-0.691636	8.08101e-08	7.60199e-06	1.01209	0.798037	0.230367	1.01209	0.798037	0.230367	57	51	11	0.803242	0.587434	0.128928	2.10948	1.53347	0.334703
98932	NM_172118,XM_006500453	Myl9	myosin, light polypeptide 9, regulatory	protein_coding	NP_742116.1;XP_006500516.1	2138915	.	-1.46097	5.88405	0.00848408	0.519612	-2.96661	5.55091	1.68152e-13	5.291e-11	6.15157	5.61395	4.62204	6.15157	5.61395	4.62204	3929	3312	1501	58.4269	40.3152	19.4596	153.441	105.241	50.5181
99899	NM_001370771,NM_133871	Ifi44	interferon-induced protein 44	protein_coding	NP_001357700.1;NP_598632.2	2443016	.	4.37147	-2.09279	0.00662995	0.466901	3.02862	-2.45546	0.0586286	0.355472	0.0994382	0.399083	0.287296	0.0994383	0.399083	0.287296	4	22	14	0.020373	0.10102	0.061552	0.053503	0.263708	0.159793
100702	NM_194336,XM_006534687,XM_006534688,XM_006534689,XM_006534690,XM_006534691,XM_011249385,XM_011249386	Gbp6	guanylate binding protein 6	protein_coding	NP_919317.2;XP_006534750.1;XP_006534751.1;XP_006534752.1;XP_006534753.2;XP_006534754.1;XP_011247687.1;XP_011247688.1	2140937	.	18.194	-0.408118	7.25215e-15	4.41172e-11	12.8863	-0.858216	5.1629e-10	7.72318e-08	0.0994382	1.22195	0.959297	0.0994383	1.22195	0.959297	4	92	60	0.012087	0.267499	0.182063	0.031743	0.698292	0.472644
102436	NM_001348167,NM_001348168,NM_153168	Lars2	leucyl-tRNA synthetase, mitochondrial	protein_coding	NP_001335096.1;NP_001335097.1;NP_694808.1	2142973	.	1.61727	7.31199	0.00077712	0.141824	2.72634	7.82161	4.65145e-12	1.06111e-09	6.9354	7.62446	8.3749	6.9354	7.62446	8.3749	6805	13554	21028	28.1365	45.7974	76.1506	73.8923	119.552	197.691
102926	gene-Atg4a-ps	Atg4a-ps	autophagy related 4A, pseudogene	pseudogene	.	3615624	.	-3.38648	1.22501	4.07158e-10	7.43064e-07	-1.16221	1.7516	0.40072	0.865313	2.19713	1.04082	2.03031	2.19713	1.04082	2.03031	201	73	196	1.53937	0.455638	1.3037	4.04268	1.18942	3.38449
103142	NM_153133	Rdh9	retinol dehydrogenase 9	protein_coding	NP_694773.1	2143528	.	2.73331	-1.07365	0.00349787	0.335979	2.29587	-1.24751	0.0222191	0.194577	0.300894	0.711353	0.618369	0.300894	0.711353	0.618369	13	44	34	0.076661	0.215714	0.173774	0.201326	0.563111	0.451126
103844	NM_001252482,NM_001252483,NM_001252484,NM_001252485,NM_213729,XM_006531926,XM_006531928,XM_006531929,XM_017314212	Inca1	inhibitor of CDK, cyclin A1 interacting protein 1	protein_coding	NP_001239411.1;NP_001239412.1;NP_001239413.1;NP_001239414.1;NP_998894.1;XP_006531989.1;XP_006531991.1;XP_006531992.1;XP_017169701.1	2144284	.	1.7376	-0.162117	0.0278301	0.866724	2.21429	0.0620544	0.00133939	0.0246161	0.699878	1.061	1.25403	0.699878	1.061	1.25403	35	75	88	0.475993	0.865885	1.16301	1.25005	2.26035	3.01925
104099	NM_001113514,NM_133721,XM_006511918	Itga9	integrin alpha 9	protein_coding	NP_001106986.1;NP_598482.2;XP_006511981.1	104756	.	-1.24269	3.16385	0.162324	1	-2.52545	2.79383	1.1341e-08	1.30172e-06	3.44635	3.16458	2.2984	3.44635	3.16458	2.2984	555	550	249	1.29539	1.04318	0.501364	3.40194	2.72316	1.30157
104885	NM_178915	Tmem179	transmembrane protein 179	protein_coding	NP_849246.2	2144891	.	1.91457	-0.710073	0.0324925	0.942746	2.03979	-0.654115	0.0189441	0.174523	0.477635	0.810006	0.850166	0.477635	0.810006	0.850166	22	52	51	0.144882	0.287687	0.298411	0.380489	0.750993	0.774691
104943	NM_027828	Fam110c	family with sequence similarity 110, member C	protein_coding	NP_082104.2	1918813	.	2.62981	-0.533662	0.000896798	0.151542	5.09335	0.182954	3.73252e-10	5.83044e-08	0.440188	0.957189	1.49864	0.440188	0.957189	1.49864	20	65	116	0.117523	0.319288	0.609853	0.308639	0.833484	1.58321
105387	NM_134072,XM_030247113	Akr1c14	aldo-keto reductase family 1, member C14	protein_coding	NP_598833.1;XP_030102973.1	2145458	.	1.79048	1.77668	0.000991119	0.161499	3.22237	2.36961	1.04573e-11	2.19362e-09	1.77657	2.41832	3.14118	1.77657	2.41832	3.14118	136	300	497	0.817122	1.44951	2.37452	2.14593	3.78388	6.16439
106557	NM_175349	Ldhal6b	lactate dehydrogenase A-like 6B	protein_coding	NP_780558.1	2146830	.	-1.3108	-1.82912	0.504731	1	-2.56102	-2.133	0.0452806	0.304484	0.362245	0.283655	0.150788	0.362245	0.283655	0.150788	16	15	7	0.171874	0.131828	0.067133	0.451375	0.34413	0.174282
106565	NM_001286013,NM_001286028,XM_006523388,XM_006523389	Dlk2	delta like non-canonical Notch ligand 2	protein_coding	NP_001272942.1;NP_001272957.1;XP_006523451.1;XP_006523452.1	2146838	.	-1.07695	-1.87714	0.865308	1	-3.87156	-2.4263	0.0250426	0.210372	0.321636	0.300721	0.0880839	0.321636	0.300721	0.0880839	14	16	4	0.096499	0.092126	0.02205	0.253426	0.240491	0.057242
106585	NM_001025572,XM_006523393,XM_006523394,XM_006523395,XM_006523396,XM_006523397,XM_006523399,XM_030249417,XM_030249418,XM_030249419,XM_030249420	Ankrd12	ankyrin repeat domain 12	protein_coding	NP_001020743.1;XP_006523456.1;XP_006523457.1;XP_006523458.1;XP_006523459.1;XP_006523460.1;XP_006523462.1;XP_030105277.1;XP_030105278.1;XP_030105279.1;XP_030105280.1	1914357	.	-1.06145	5.82731	0.679368	1	-2.12407	5.42635	2.49031e-07	1.99334e-05	5.89338	5.80883	4.83352	5.89338	5.80883	4.83352	3276	3801	1748	5.14309	5.27943	2.63331	13.5068	13.7817	6.8362
107065	NM_178005	Lrrtm2	leucine rich repeat transmembrane neuronal 2	protein_coding	NP_821072.1	2389174	.	-1.53828	0.267314	0.0568022	1	-4.10273	-0.134411	1.43514e-07	1.2592e-05	1.27925	0.946386	0.428964	1.27925	0.946386	0.428964	80	64	22	0.227576	0.147876	0.05387	0.597661	0.386023	0.13985
107321	NM_001361971,NM_134152,XM_030250687,XM_030250688,XM_030250689	Lpxn	leupaxin	protein_coding	NP_001348900.1;NP_598913.1;XP_030106547.1;XP_030106548.1;XP_030106549.1	2147677	.	-4.1017	-2.23382	0.00664724	0.466901	-1.91464	-1.93671	0.146673	0.583176	0.382129	0.100877	0.21088	0.382129	0.100877	0.21088	17	5	10	0.150795	0.032256	0.074828	0.396018	0.084203	0.194259
107350	NR_102366	AW112010	expressed sequence AW112010	lncRNA	.	2147706	.	2.5275	-1.94716	0.048953	1	-1.95185	-2.98902	0.559728	0.947653	0.169763	0.399083	0.0880839	0.169763	0.399083	0.0880839	7	22	4	0.126066	0.361439	0.073011	0.331075	0.943518	0.189539
107372	NR_027987	C030016D13Rik	RIKEN cDNA C030016D13 gene	lncRNA	.	2147728	.	3.8976	-2.98493	0.0727117	1	4.6394	-2.82746	0.0443061	0.299929	0.0505757	0.195158	0.230367	0.0505757	0.195158	0.230367	2	10	11	0.012529	0.051137	0.058344	0.032904	0.13349	0.151463
107934	NM_001359572,NM_001359573,NM_080437,XM_006511622,XM_006511623,XM_006511625,XM_006511626,XR_001778786,XR_379754	Celsr3	cadherin, EGF LAG seven-pass G-type receptor 3	protein_coding	NP_001346501.1;NP_001346502.1;NP_536685.2;XP_006511685.1;XP_006511686.1;XP_006511688.1;XP_006511689.1	1858236	.	1.23201	0.201289	0.361856	1	2.046	0.643204	0.000769985	0.0162085	0.999269	1.15784	1.60697	0.999269	1.15784	1.60697	56	85	130	0.075577	0.093836	0.154464	0.198482	0.244954	0.400998
108000	NM_001081363,XM_006497119	Cenpf	centromere protein F	protein_coding	NP_001074832.2;XP_006497182.1	1313302	.	-1.4865	5.30117	0.00627425	0.453282	-3.99589	4.88127	7.82945e-20	7.36631e-17	5.58835	5.03092	3.67681	5.58835	5.03092	3.67681	2641	2188	749	3.856	2.60879	0.951126	10.1266	6.81012	2.46917
108013	NM_001146292,NM_001146293,NM_001146294,NM_001174074,NM_001362275,NM_001362276,NM_001362277,NM_001362278,NM_001362279,NM_001362280,NM_001362281,NM_001362282,NM_001362283,NM_001362284,NM_001362285,NM_001362286,NM_001362288,NM_001362289,NM_001362290,NM_001362291,NM_001362292,NM_001362293,NM_001362294,NM_001362295,NM_001362297,NM_001362299,NM_001362300,NM_001362301,NM_001362302,NM_001362303,NM_001362…	Celf4	CUGBP, Elav-like family member 4	protein_coding	NP_001139764.1;NP_001139765.1;NP_001139766.1;NP_001167545.1;NP_001349204.1;NP_001349205.1;NP_001349206.1;NP_001349207.1;NP_001349208.1;NP_001349209.1;NP_001349210.1;NP_001349211.1;NP_001349212.1;NP_001349213.1;NP_001349214.1;NP_001349215.1;NP_001349217.1;NP_001349218.1;NP_001349219.1;NP_001349220.1;NP_001349221.1;NP_001349222.1;NP_001349223.1;NP_001349224.1;NP_001349226.1;NP_001349228.1;NP_001349…	1932407	.	-3.29141	-1.22235	0.000610301	0.120572	-1.88342	-0.979275	0.0599781	0.359711	0.699878	0.248905	0.411998	0.699878	0.248905	0.411998	35	13	21	0.117778	0.035078	0.063556	0.309305	0.091569	0.164994
108030	NM_001033223,NM_001039354,NM_001284329,XM_006513031,XM_006513032	Lin7a	lin-7 homolog A (C. elegans)	protein_coding	NP_001028395.1;NP_001034443.1;NP_001271258.1;XP_006513094.1;XP_006513095.1	2135609	.	-1.71432	-2.14515	0.335094	1	-5.10737	-2.49176	0.0103193	0.113724	0.321636	0.195158	0.066562	0.321636	0.195158	0.066562	14	10	3	0.033878	0.019616	0.004284	0.08897	0.051207	0.011122
108052	NM_001171010,NM_001171011,NM_028122	Slc14a1	solute carrier family 14 (urea transporter), member 1	protein_coding	NP_001164481.1;NP_001164482.1;NP_082398.1	1351654	.	-1.22979	-1.63791	0.646181	1	-4.96854	-2.18045	0.00423033	0.0598941	0.401743	0.334259	0.0880839	0.401743	0.334259	0.0880839	18	18	4	0.074531	0.061347	0.0114	0.195734	0.160144	0.029595
108115	NM_001355218,NM_148933,NR_149314,XM_006500549,XM_030246512,XR_003949978	Slco4a1	solute carrier organic anion transporter family, member 4a1	protein_coding	NP_001342147.1;NP_683735.1;XP_006500612.1;XP_030102372.1	1351866	.	-1.71362	0.171932	0.0196884	0.755687	-2.59393	-0.0145598	0.000117311	0.00371689	1.25788	0.856913	0.618369	1.25788	0.856913	0.618369	78	56	34	0.42267	0.2512	0.154485	1.11001	0.655746	0.401051
108176	NR_002702	Npm3-ps1	nucleoplasmin 3, pseudogene 1	transcribed_pseudogene	.	894683	.	2.59651	-1.60403	0.0195301	0.755551	1.658	-2.00331	0.356672	0.834785	0.214811	0.505956	0.342065	0.214811	0.505956	0.342065	9	29	17	0.15193	0.406115	0.242989	0.398999	1.06014	0.630811
109163	NR_144294	3010003L21Rik	RIKEN cDNA 3010003L21 gene	lncRNA	.	1924094	.	-1.29367	-0.562041	0.395362	1	-3.84102	-1.03902	0.000104191	0.00341994	0.79194	0.646084	0.249594	0.79194	0.646084	0.249594	41	39	12	0.375075	0.291797	0.088919	0.985023	0.761721	0.230837
109294	NM_001033636,NM_029525,XM_006495441	Prex2	phosphatidylinositol-3,4,5-trisphosphate-dependent Rac exchange factor 2	protein_coding	NP_001028808.1;NP_083801.1;XP_006495504.1	1923385	.	-1.24207	0.910978	0.278744	1	-2.06666	0.631411	0.00069414	0.0150274	1.60951	1.40669	0.993914	1.60951	1.40669	0.993914	115	114	63	0.165006	0.13292	0.078128	0.433339	0.346981	0.202826
109637	NM_026815	Upk1a	uroplakin 1A	protein_coding	NP_081091.1	98911	.	2.56761	-1.35522	0.013932	0.663496	1.28036	-1.95199	0.718867	1	0.258494	0.591655	0.324039	0.258494	0.591655	0.324039	11	35	16	0.127609	0.354883	0.172181	0.335128	0.926404	0.44699
110083	NM_001370884,XM_017316241,XM_017316242,XM_017316243,XR_001781207	Dnah12	dynein, axonemal, heavy chain 12	protein_coding	NP_001357813.1;XP_017171730.1;XP_017171731.1;XP_017171732.1	107720	.	1.31725	-1.45318	0.483743	1	-2.97861	-2.18594	0.0231566	0.200098	0.362245	0.461119	0.130188	0.362245	0.461119	0.130188	16	26	6	0.019156	0.026391	0.007289	0.050308	0.068891	0.018923
110095	NM_133198	Pygl	liver glycogen phosphorylase	protein_coding	NP_573461.2	97829	.	1.74538	-2.45529	0.381255	1	3.04805	-1.96471	0.0276789	0.22302	0.1467	0.248905	0.411998	0.1467	0.248905	0.411998	6	13	21	0.032009	0.057147	0.10225	0.084062	0.149178	0.265447
110183	gene-Rn18s-rs5	Rn18s-rs5	18s RNA, related sequence 5	pseudogene	.	107222	.	1.29509	10.4919	0.0683757	1	2.25998	10.9982	1.35494e-08	1.5264e-06	10.2944	10.6672	11.4701	10.2944	10.6672	11.4701	70342	112194	180179	618.451	805.194	1378.45	1624.18	2101.92	3578.54
110257	NM_001083955	Hba-a2	hemoglobin alpha, adult chain 2	protein_coding	NP_001077424.1	96016	.	1.61253	-2.51744	0.499675	1	4.20191	-1.64038	0.00128011	0.0236697	0.1467	0.231211	0.542448	0.1467	0.231211	0.542448	6	12	29	0.171202	0.281752	0.712976	0.44961	0.735499	1.85092
110310	NM_033073	Krt7	keratin 7	protein_coding	NP_149064.1	96704	.	2.73331	-1.07365	0.00349787	0.335979	2.90124	-1.01908	0.00149235	0.0269124	0.300894	0.711353	0.745705	0.300894	0.711353	0.745705	13	44	43	0.126858	0.36301	0.377608	0.333155	0.947619	0.980288
110326	NM_031867,XM_006538474	Tas1r1	taste receptor, type 1, member 1	protein_coding	NP_114073.1;XP_006538537.1	1927505	.	-1.24717	5.06005	0.128791	1	-2.20499	4.75028	8.8935e-08	8.28094e-06	5.24786	4.93853	4.15204	5.24786	4.93853	4.15204	2074	2048	1066	12.1024	9.7562	5.41211	31.7833	25.4681	14.0501
110876	NM_001099298,NM_001346679,NM_001346680,XM_006498583,XM_017314945	Scn2a	sodium channel, voltage-gated, type II, alpha	protein_coding	NP_001092768.1;NP_001333608.1;NP_001333609.1;XP_006498646.1;XP_017170434.1	98248	.	-1.61897	0.147644	0.0371962	0.996815	-2.12141	0.0167534	0.00212081	0.0353146	1.22523	0.868405	0.704496	1.22523	0.868405	0.704496	75	57	40	0.13655	0.085031	0.062906	0.358607	0.221969	0.163308
110956	NM_033075,XM_017317208,XM_017317209	D17H6S56E-5	DNA segment, Chr 17, human D6S56E 5	protein_coding	NP_149066.2;XP_017172697.1;XP_017172698.1	1306799	.	-1.93763	6.33905	4.55863e-06	0.00346646	-2.31273	6.25721	7.72197e-09	9.45812e-07	6.75177	5.80995	5.5596	6.75177	5.80995	5.5596	5985	3804	2933	29.2762	15.2134	12.5069	76.8853	39.7138	32.4687
112418	NM_053216,XM_006511628,XM_011242852	1700102P08Rik	RIKEN cDNA 1700102P08 gene	protein_coding	NP_444446.2;XP_006511691.1;XP_011241154.1	2148248	.	-2.23575	-1.2354	0.0197076	0.755687	1.25134	-0.604514	0.487396	0.914365	0.635068	0.317587	0.759184	0.635068	0.317587	0.759184	31	17	44	0.260713	0.115617	0.321632	0.684685	0.301812	0.834973
113848	NM_053221	Vmn1r42	vomeronasal 1 receptor 42	protein_coding	NP_444451.2	2148511	.	4.56894	-2.04693	0.00432709	0.376045	-1.12912	-3.31614	1	1	0.0994382	0.414844	0.0880839	0.0994383	0.414844	0.0880839	4	23	4	0.056291	0.275815	0.046048	0.147832	0.720001	0.119543
113855	NM_053228,XM_006505381,XM_006505382	Vmn1r40	vomeronasal 1 receptor 40	protein_coding	NP_444458.1;XP_006505444.1;XP_006505445.1	2148518	.	-2.17147	-2.08795	0.094398	1	-5.83094	-2.35803	0.00394482	0.0572281	0.362245	0.176788	0.066562	0.362245	0.176788	0.066562	16	9	3	0.179047	0.074135	0.030323	0.470213	0.193527	0.078721
114479	NM_053248,XM_006509537,XR_870460	Slc5a5	solute carrier family 5 (sodium iodide symporter), member 5	protein_coding	NP_444478.2;XP_006509600.1	2149330	.	2.11359	3.27936	1.67762e-06	0.00153083	2.24843	3.33994	2.14166e-07	1.7766e-05	2.8496	3.82001	3.90312	2.8496	3.82001	3.90312	348	906	887	1.95397	4.10344	4.28127	5.13151	10.7118	11.1144
114774	NM_054056	Pawr	PRKC, apoptosis, WT1, regulator	protein_coding	NP_473397.1	2149961	.	-1.59343	-0.901987	0.122847	1	-3.28052	-1.20381	0.000864433	0.0176464	0.699878	0.47622	0.249594	0.699878	0.47622	0.249594	35	27	12	0.303688	0.190323	0.086502	0.797547	0.496828	0.224562
114886	NM_030206,XM_011248674	Cygb	cytoglobin	protein_coding	NP_084482.1;XP_011246976.1	2149481	.	-5.24889	-3.03767	0.0443061	1	-1.0198	-2.37814	1	1	0.214811	0.0412009	0.21088	0.214811	0.0412009	0.21088	9	2	10	0.056898	0.011386	0.051644	0.149425	0.029722	0.13407
116847	NM_054077,XM_006529083,XM_006529084,XM_006529085	Prelp	proline arginine-rich end leucine-rich repeat	protein_coding	NP_473418.3;XP_006529146.1;XP_006529147.1;XP_006529148.1	2151110	.	-1.3721	4.92034	0.0300652	0.905429	-2.49836	4.6164	8.88996e-10	1.27749e-07	5.16993	4.72836	3.90766	5.16993	4.72836	3.90766	1962	1761	890	8.84245	6.4766	3.4942	23.2221	16.9068	9.07113
116872	NM_027548	Serpinb7	serine (or cysteine) peptidase inhibitor, clade B, member 7	protein_coding	NP_081824.1	2151053	.	-1.24178	4.87294	0.13783	1	-2.85357	4.45425	3.67015e-12	8.69872e-10	5.06313	4.76109	3.62805	5.06313	4.76109	3.62805	1818	1803	722	15.6591	12.678	5.41184	41.1241	33.0952	14.0494
117167	NM_054098	Steap4	STEAP family member 4	protein_coding	NP_473439.2	1923560	.	-8.12908	-2.6106	0.00339444	0.335979	-3.87156	-2.4263	0.0250426	0.210372	0.321636	0.0412009	0.0880839	0.321636	0.0412009	0.0880839	14	2	4	0.069099	0.008452	0.016682	0.181468	0.022064	0.043307
140477	NM_001025567,NM_130865,XM_011240436,XM_017319957,XM_017319958,XM_017319959,XM_030253193	Dmbx1	diencephalon/mesencephalon homeobox 1	protein_coding	NP_001020738.1;NP_570935.3;XP_011238738.1;XP_017175446.1;XP_017175447.1;XP_017175448.1;XP_030109053.1	2153518	.	-1.99481	0.00111773	0.00438897	0.379596	-4.57023	-0.291685	5.62395e-08	5.48862e-06	1.20305	0.72406	0.359868	1.20305	0.72406	0.359868	73	45	18	0.259253	0.128715	0.054797	0.680851	0.336003	0.142256
140483	NM_080462,XM_006497670,XM_006497671	Hnmt	histamine N-methyltransferase	protein_coding	NP_536710.1;XP_006497733.1;XP_006497734.1	2153181	.	-1.51034	-1.91008	0.395171	1	-3.55892	-2.24098	0.0231566	0.200098	0.362245	0.248905	0.10929	0.362245	0.248905	0.10929	16	13	5	0.141127	0.096743	0.032575	0.370629	0.252543	0.084567
140493	NM_080466	Kcnn3	potassium intermediate/small conductance calcium-activated channel, subfamily N, member 3	protein_coding	NP_536714.2	2153183	.	1.35118	4.76528	0.039761	1	2.03771	5.13461	1.20403e-06	8.04892e-05	4.59106	5.00967	5.58726	4.59106	5.00967	5.58726	1295	2155	2991	2.7632	3.75423	5.55388	7.25672	9.80022	14.4182
140571	NM_019587,XM_006527779,XM_006527780,XM_006527781,XM_006527782,XM_006527783,XM_006527784,XM_006527786,XM_006527787,XM_006527788,XR_001782736,XR_003952998	Plxnb3	plexin B3	protein_coding	NP_062533.2;XP_006527842.1;XP_006527843.1;XP_006527844.1;XP_006527845.1;XP_006527846.1;XP_006527847.1;XP_006527849.1;XP_006527850.1;XP_006527851.1	2154240	.	-1.09678	1.55895	0.617056	1	-2.27814	1.15093	2.35446e-05	0.00101103	2.01809	1.91881	1.22518	2.01809	1.91881	1.22518	171	192	85	0.414362	0.404373	0.18706	1.0882	1.05559	0.485618
140580	NM_080288,NM_198093,XM_006516544,XM_006516545,XM_006516546,XM_006516547,XM_030247141,XM_030247142	Elmo1	engulfment and cell motility 1	protein_coding	NP_525027.1;NP_932761.1;XP_006516607.1;XP_006516608.1;XP_006516609.1;XP_006516610.1;XP_030103001.1;XP_030103002.1	2153044	.	1.41764	0.726354	0.100636	1	2.46814	1.24044	3.94112e-06	0.000224175	1.22523	1.53482	2.1061	1.22523	1.53482	2.1061	75	131	210	0.313028	0.446278	0.773795	0.822076	1.16498	2.00881
170439	NM_130450	Elovl6	ELOVL family member 6, elongation of long chain fatty acids (yeast)	protein_coding	NP_569717.1	2156528	.	-1.14333	5.47434	0.354189	1	-2.14939	5.11896	1.8456e-07	1.55936e-05	5.59689	5.4079	4.52675	5.59689	5.4079	4.52675	2657	2862	1401	7.25607	6.38092	3.32931	19.0559	16.6571	8.64306
170738	NM_133207,XM_006498825,XM_006498826,XM_006498827,XM_006498828,XM_011239313,XM_011239314,XM_011239315,XM_011239316,XM_011239317,XM_017315931,XM_017315932,XM_017315936,XM_030247906,XR_001781102,XR_374420,XR_374421,XR_374422	Kcnh7	potassium voltage-gated channel, subfamily H (eag-related), member 7	protein_coding	NP_573470.2;XP_006498888.1;XP_006498889.1;XP_006498890.1;XP_006498891.1;XP_011237615.1;XP_011237616.1;XP_011237617.1;XP_011237618.1;XP_011237619.1;XP_017171420.1;XP_017171421.1;XP_017171425.1;XP_030103766.1	2159566	.	-1.15626	-0.872931	0.744627	1	-8.53372	-1.58317	1.46665e-06	9.62819e-05	0.635068	0.563651	0.0880839	0.635068	0.563651	0.0880839	31	33	4	0.047369	0.040926	0.01129	0.124402	0.106835	0.02931
171282	NM_134247,XM_017314967,XR_003949990	Acot4	acyl-CoA thioesterase 4	protein_coding	NP_599008.3;XP_017170456.1	2159621	.	2.01573	-1.98585	0.146673	1	3.81877	-1.37266	0.000883481	0.0178951	0.192462	0.367035	0.633085	0.192462	0.367035	0.633085	8	20	35	0.036182	0.070475	0.187223	0.095021	0.183972	0.486038
192161	NM_138661	Pcdha9	protocadherin alpha 9	protein_coding	NP_619602.1	2447322	.	1.96424	-1.29104	0.064366	1	2.07074	-1.24552	0.0443348	0.299929	0.321636	0.577721	0.603501	0.321636	0.577721	0.603501	14	34	33	0.041769	0.082213	0.086801	0.109694	0.214612	0.22534
192188	NM_138673,XM_030244955,XM_030244956,XM_030244957,XM_030244958,XM_030244959,XR_003948624,XR_003948626,XR_003948627,XR_003948628	Stab2	stabilin 2	protein_coding	NP_619614.1;XP_030100815.1;XP_030100816.1;XP_030100817.1;XP_030100818.1;XP_030100819.1	2178743	.	-1.36524	2.24958	0.0602798	1	-3.84936	1.79074	3.89047e-13	1.127e-10	2.69126	2.32131	1.27295	2.69126	2.32131	1.27295	306	276	90	0.619161	0.466663	0.14708	1.62604	1.2182	0.381827
193034	NM_001001445	Trpv1	transient receptor potential cation channel, subfamily V, member 1	protein_coding	NP_001001445.1	1341787	.	-2.4432	-1.85272	0.0425388	1	-1.73618	-1.68188	0.195974	0.667491	0.440188	0.195158	0.268568	0.440188	0.195158	0.268568	20	10	13	0.090283	0.034797	0.047519	0.237102	0.090836	0.123361
207215	NM_001037321,NM_001358217,XM_006521882,XM_006521883	Fbxo40	F-box protein 40	protein_coding	NP_001032398.1;NP_001345146.1;XP_006521945.1;XP_006521946.1	2443753	.	1.82443	6.2431	3.0734e-05	0.0164969	5.48329	7.4415	8.8949e-30	3.24664e-26	5.771	6.62648	8.20432	5.771	6.62648	8.20432	3005	6752	18676	9.57589	17.5966	51.5122	25.1482	45.9351	133.728
207742	NM_001363437,NM_172448	Rnf43	ring finger protein 43	protein_coding	NP_001350366.1;NP_766036.2	2442609	.	-2.22958	-2.55786	0.160156	1	-4.02202	-2.7182	0.0419754	0.291385	0.258494	0.120232	0.066562	0.258494	0.120232	0.066562	11	6	3	0.040771	0.018439	0.006563	0.107074	0.048133	0.017037
207911	NM_145132	Mchr1	melanin-concentrating hormone receptor 1	protein_coding	NP_660114.1	2180756	.	-1.93263	1.28976	0.000426264	0.0980944	-7.76847	0.864813	1.01933e-18	8.45582e-16	2.06805	1.40669	0.494901	2.06805	1.40669	0.494901	179	114	26	1.32862	0.689162	0.166354	3.48921	1.79902	0.431864
208084	NM_001357526,NM_001357527,NM_172453,NR_151702,XM_006510921,XM_011242690,XM_030244165,XM_030244166,XM_030244167,XM_030244168,XM_030244169,XM_030244170,XM_030244171	Pif1	PIF1 5'-to-3' DNA helicase	protein_coding	NP_001344455.2;NP_001344456.2;NP_766041.2;XP_006510984.1;XP_011240992.1;XP_030100025.1;XP_030100026.1;XP_030100027.1;XP_030100028.1;XP_030100029.1;XP_030100030.1;XP_030100031.1	2143057	.	-1.53485	1.47509	0.0189599	0.746882	-2.0765	1.3206	0.000109502	0.00354327	2.11633	1.66573	1.38151	2.11633	1.66573	1.38151	187	150	102	0.830481	0.578848	0.415139	2.18101	1.51105	1.07772
208154	NM_001037719,NM_177584,XM_006521907,XM_006521908	Btla	B and T lymphocyte associated	protein_coding	NP_001032808.2;NP_808252.1;XP_006521970.1;XP_006521971.1	2658978	.	2.13685	-1.21363	0.0299068	0.90364	2.25824	-1.16526	0.0197076	0.178759	0.321636	0.619126	0.647653	0.321636	0.619126	0.647653	14	37	36	0.060558	0.135762	0.153318	0.159037	0.354399	0.398021
208677	NM_145365,XM_030244976	Creb3l3	cAMP responsive element binding protein 3-like 3	protein_coding	NP_663340.1;XP_030100836.1	2384786	.	-1.411	-0.683905	0.228883	1	-2.00316	-0.861706	0.0236259	0.202714	0.761901	0.577721	0.428964	0.761901	0.577721	0.428964	39	34	22	0.270977	0.196417	0.133616	0.71164	0.512737	0.346874
208898	NM_001081153,XM_006510928,XM_006510929,XM_006510931,XM_006510932,XM_006510934,XM_030244179	Unc13c	unc-13 homolog C	protein_coding	NP_001074622.1;XP_006510991.1;XP_006510992.1;XP_006510994.1;XP_006510995.1;XP_006510997.1;XP_030100039.1	2149021	.	-1.69694	1.02654	0.00630396	0.453282	-5.34553	0.608317	5.22222e-13	1.44402e-10	1.82095	1.31728	0.557955	1.82095	1.31728	0.557955	142	103	30	0.253135	0.149085	0.045214	0.664784	0.389179	0.117377
209086	NM_010156,XM_006505026	Samd9l	sterile alpha motif domain containing 9-like	protein_coding	NP_034286.2;XP_006505089.1	1343184	.	1.03044	3.9303	0.846099	1	-2.17827	3.45383	5.15545e-07	3.82468e-05	3.99863	4.03923	2.97785	3.99863	4.03923	2.97785	840	1066	437	2.56128	2.67036	1.17299	6.72642	6.97083	3.04515
209334	NM_177331,XM_006515039,XM_006515040,XM_006515041,XM_006515042,XM_011243851,XM_011243852,XM_017315010	Gen1	GEN1, Holliday junction 5' flap endonuclease	protein_coding	NP_796305.3;XP_006515102.1;XP_006515103.1;XP_006515104.1;XP_006515105.1;XP_011242153.1;XP_011242154.1;XP_017170499.1	2443149	.	-1.27921	2.58194	0.126802	1	-2.13505	2.30371	6.15028e-06	0.000330889	2.94292	2.63902	2.04689	2.94292	2.63902	2.04689	375	361	199	1.1488	0.91885	0.531086	3.01699	2.39861	1.37872
209590	NM_144548	Il23r	interleukin 23 receptor	protein_coding	NP_653131.2	2181693	.	-1.78642	-1.08493	0.0930976	1	-2.57569	-1.23716	0.00759456	0.0917278	0.651545	0.399083	0.287296	0.651545	0.399083	0.287296	32	22	14	0.208054	0.114488	0.07881	0.546393	0.298864	0.204596
209966	NM_171824,XM_006530804,XM_030243379	Pgbd5	piggyBac transposable element derived 5	protein_coding	NP_741958.1;XP_006530867.1;XP_030099239.1	2429955	.	1.99019	-1.37642	0.0742126	1	2.9685	-0.995842	0.00108952	0.0208207	0.300894	0.549442	0.759184	0.300894	0.549442	0.759184	13	32	44	0.058287	0.120914	0.177796	0.153074	0.315639	0.461568
210274	NM_001081370,NM_001113373,XM_006508519,XM_006508520,XM_006508521,XM_006508522,XM_006508523,XM_006508524,XM_006508525,XM_006508526,XM_006508527,XM_006508528,XM_006508529,XM_006508530,XM_006508531,XM_006508532,XM_006508533,XM_006508534,XM_006508535,XM_006508536,XM_017322091,XM_017322092,XM_017322093,XM_030242322,XM_030242323,XM_030242325,XM_030242326,XM_030242327,XM_030242328,XM_030242329	Shank2	SH3 and multiple ankyrin repeat domains 2	protein_coding	NP_001074839.3;NP_001106844.3;XP_006508582.1;XP_006508583.1;XP_006508584.1;XP_006508585.1;XP_006508586.1;XP_006508587.1;XP_006508588.1;XP_006508589.1;XP_006508590.1;XP_006508591.1;XP_006508592.1;XP_006508593.1;XP_006508594.1;XP_006508595.1;XP_006508596.1;XP_006508597.1;XP_006508598.1;XP_006508599.1;XP_017177580.1;XP_017177581.1;XP_017177582.1;XP_030098182.1;XP_030098183.1;XP_030098185.1;XP_030098…	2671987	.	-1.36559	-1.56364	0.457819	1	-3.71785	-1.97489	0.00432709	0.060699	0.440188	0.334259	0.130188	0.440188	0.334259	0.130188	20	18	6	0.021161	0.020303	0.005071	0.055572	0.052999	0.013164
210293	NM_001285927,NM_175291,XM_006496463,XM_006496464,XM_006496465,XM_006496466,XM_006496467,XM_006496468,XM_006496469,XM_006496470,XM_006496471,XM_006496475,XM_011238683,XM_017319519,XM_017319527,XM_017319532,XM_030252594,XM_030252603,XM_030252604,XM_030252607,XM_030252609,XR_001783679,XR_003954321,XR_003954322,XR_003954323,XR_003954325,XR_373539	Dock10	dedicator of cytokinesis 10	protein_coding	NP_001272856.1;NP_780500.2;XP_006496526.3;XP_006496527.2;XP_006496528.3;XP_006496529.3;XP_006496530.3;XP_006496531.3;XP_006496532.3;XP_006496533.3;XP_006496534.1;XP_006496538.3;XP_011236985.1;XP_017175008.1;XP_017175016.2;XP_017175021.2;XP_030108454.1;XP_030108463.1;XP_030108464.1;XP_030108467.1;XP_030108469.1	2146320	.	-2.21123	-0.46908	0.00459709	0.386621	-1.22348	-0.140672	0.474492	0.907141	0.973287	0.520598	0.837514	0.973287	0.520598	0.837514	54	30	50	0.092966	0.050824	0.046589	0.244148	0.132674	0.120948
210417	NM_172485,XM_011247964,XM_011247965,XM_011247966	Thsd7b	thrombospondin, type I, domain containing 7B	protein_coding	NP_766073.2;XP_011246266.1;XP_011246267.1;XP_011246268.1	2443925	.	-1.83906	-1.66121	0.117167	1	-4.66299	-1.9723	0.00106861	0.0205595	0.459033	0.266384	0.10929	0.459033	0.266384	0.10929	21	14	5	0.035626	0.025561	0.009905	0.093559	0.066727	0.025714
210530	NM_173379	P3h2	prolyl 3-hydroxylase 2	protein_coding	NP_775555.1	2146663	.	1.82551	0.725744	0.00425559	0.376045	2.0797	0.84695	0.000439823	0.0105894	1.09876	1.62566	1.75559	1.09876	1.62566	1.75559	64	144	151	0.311066	0.574973	0.644006	0.816923	1.50094	1.67187
210673	NM_001289699,NM_001289700,NM_172487,XM_006505843,XM_011241275,XM_030255299	Prrt3	proline-rich transmembrane protein 3	protein_coding	NP_001276628.1;NP_001276629.1;NP_766075.2;XP_006505906.1;XP_011239577.1;XP_030111159.1	2444810	.	-1.05454	-2.87848	1	1	4.49037	-1.56974	0.000857787	0.0175609	0.1467	0.139332	0.573298	0.1467	0.139332	0.573298	6	7	31	0.022644	0.022887	0.115254	0.059467	0.059747	0.299206
211378	NM_001324406,NM_173381,XM_017315472,XM_017315473,XM_030247221	6720489N17Rik	RIKEN cDNA 6720489N17 gene	protein_coding	NP_001311335.1;NP_775557.1;XP_017170961.1;XP_017170962.1;XP_030103081.1	2443901	.	-1.35182	0.820092	0.142938	1	-2.4375	0.520712	4.1929e-05	0.00161435	1.58399	1.30887	0.862707	1.58399	1.30887	0.862707	112	102	52	0.25416	0.28242	0.072944	0.667475	0.737243	0.189365
211652	NM_170779,XM_030245754	Wwc1	WW, C2 and coiled-coil domain containing 1	protein_coding	NP_740749.1;XP_030101614.1	2388637	.	3.6637	-0.99156	0.000156542	0.0492568	1.67717	-1.74156	0.250097	0.737671	0.258494	0.785968	0.411998	0.258494	0.785968	0.411998	11	50	21	0.039352	0.145621	0.064868	0.103345	0.380135	0.1684
211924	NM_181680	Dsg1c	desmoglein 1 gamma	protein_coding	NP_859008.1	2664358	.	4.66651	-2.81901	0.0267805	0.85826	2.13901	-3.44707	0.461168	0.901393	0.0505757	0.231211	0.10929	0.0505757	0.231211	0.10929	2	12	5	0.007855	0.038492	0.015406	0.020629	0.100482	0.039994
211936	NM_177600	Ccdc73	coiled-coil domain containing 73	protein_coding	NP_808268.2	3606488	.	1.33517	-1.36287	0.495638	1	-3.16342	-2.13029	0.0153481	0.152147	0.382129	0.491165	0.130188	0.382129	0.491165	0.130188	17	28	6	0.068091	0.091503	0.018439	0.17882	0.238864	0.047869
213002	NM_001033632	Ifitm6	interferon induced transmembrane protein 6	protein_coding	NP_001028804.1	2686976	.	1.13634	-0.513666	0.712526	1	2.16404	0.0398923	0.00197887	0.0333158	0.699878	0.773797	1.23486	0.699878	0.773797	1.23486	35	49	86	1.02852	1.19948	2.23962	2.7011	3.13117	5.81418
213119	NM_001302471	Itga10	integrin, alpha 10	protein_coding	NP_001289400.1	2153482	.	-1.20597	5.87006	0.192913	1	-2.10406	5.5599	3.33274e-07	2.57723e-05	6.02053	5.7549	4.97164	6.02053	5.7549	4.97164	3583	3659	1930	11.5526	9.63173	5.41483	30.3395	25.1431	14.0572
213272	NM_001146002,NM_153519,XM_006523986,XM_011246354,XM_030249623	Txndc2	thioredoxin domain containing 2 (spermatozoa)	protein_coding	NP_001139474.1;NP_705739.2;XP_006524049.1;XP_011244656.1;XP_030105483.1	2389312	.	-1.2834	-1.28472	0.517593	1	-12.8161	-1.96454	1.7433e-05	0.000793399	0.514135	0.414844	0.0447141	0.514135	0.414844	0.0447141	24	23	2	0.168521	0.127893	0.010373	0.442569	0.333859	0.026928
213402	NM_001034858,XM_006512653,XM_006512654,XM_011243159,XM_030244989,XM_030244990,XM_030244991,XR_003948649	Armc2	armadillo repeat containing 2	protein_coding	NP_001030030.2;XP_006512716.1;XP_006512717.1;XP_011241461.1;XP_030100849.1;XP_030100850.1;XP_030100851.1	1916449	.	1.74313	0.250487	0.0154614	0.700175	2.24956	0.488893	0.000322904	0.00839513	0.878479	1.30041	1.53043	0.878479	1.30041	1.53043	47	101	120	0.155676	0.271545	0.343936	0.408838	0.708855	0.892874
213788	NM_205783,XM_006499099	Chrm5	cholinergic receptor, muscarinic 5	protein_coding	NP_991352.2;XP_006499162.1	109248	.	1.59087	-3.64907	0.692096	1	5.05614	-2.74623	0.0267805	0.218677	0.0505757	0.0812577	0.249594	0.0505757	0.0812577	0.249594	2	4	12	0.009311	0.029498	0.09265	0.024452	0.077003	0.240523
213945	NM_001037865,XM_006505031,XM_006505032,XM_006505033,XM_017321502,XM_017321503	Col28a1	collagen, type XXVIII, alpha 1	protein_coding	NP_001032954.1;XP_006505094.1;XP_006505095.1;XP_006505096.1;XP_017176991.1;XP_017176992.1	2685312	.	-1.62067	2.03774	0.00448814	0.379596	-6.53099	1.55067	1.90151e-20	1.92792e-17	2.59657	2.04064	0.824751	2.59657	2.04064	0.824751	283	215	49	1.00324	0.601765	0.131319	2.6347	1.57088	0.340911
214112	NM_172524	Nipal4	NIPA-like domain containing 4	protein_coding	NP_766112.1	2444671	.	-8.70512	-2.53804	0.00200946	0.257744	1.29176	-1.54965	0.546629	0.943651	0.342083	0.0412009	0.428964	0.342083	0.0412009	0.428964	15	2	22	0.071027	0.008055	0.093046	0.18653	0.021026	0.241551
214321	NM_001038995	Gm4787	predicted gene 4787	protein_coding	NP_001034084.2	3646380	.	-1.23062	-0.787454	0.533951	1	-2.13252	-1.07651	0.0264049	0.216905	0.683946	0.577721	0.359868	0.683946	0.577721	0.359868	34	34	18	0.220027	0.176076	0.098843	0.577835	0.459638	0.2566
214425	NM_001364527,NM_173385	Cilp	cartilage intermediate layer protein, nucleotide pyrophosphohydrolase	protein_coding	NP_001351456.1;NP_775561.1	2444507	.	1.61689	6.38185	0.000828777	0.146846	2.28983	6.7119	1.04961e-08	1.21237e-06	6.01577	6.70048	7.19842	6.01577	6.70048	7.19842	3571	7111	9268	13.9438	22.6592	31.4843	36.6193	59.1506	81.7348
214639	NM_178098	4930486L24Rik	RIKEN cDNA 4930486L24 gene	protein_coding	NP_835199.1	1922258	.	-2.11173	0.0851124	0.00161991	0.224141	-2.18005	0.0772157	0.00110001	0.0209991	1.26861	0.736656	0.718363	1.26861	0.736656	0.718363	79	46	41	0.923776	0.441143	0.419152	2.42602	1.15158	1.08814
215303	NM_144817,XM_011238932,XM_030252955	Camk1g	calcium/calmodulin-dependent protein kinase I gamma	protein_coding	NP_659066.1;XP_011237234.1;XP_030108815.1	2388073	.	-1.12918	3.50447	0.424562	1	-2.21049	3.12825	4.93718e-07	3.67769e-05	3.70107	3.54002	2.68484	3.70107	3.54002	2.68484	673	734	345	4.41082	3.89381	1.97216	11.5837	10.1646	5.11984
215929	NM_144821,XM_006512696	Mfsd4b1	major facilitator superfamily domain containing 4B1	protein_coding	NP_659070.2;XP_006512759.1	2143575	.	1.42835	-1.02743	0.298038	1	2.26173	-0.619762	0.00657299	0.0822751	0.459033	0.619126	0.887468	0.459033	0.619126	0.887468	21	37	54	0.125329	0.180919	0.28035	0.32914	0.472281	0.727803
216166	NM_001347124,NM_183152,XM_006513498,XM_006513500,XM_006513501,XM_006513502,XM_030245022,XR_380383	Plk5	polo like kinase 5	protein_coding	NP_001334053.1;NP_898975.2;XP_006513561.1;XP_006513563.1;XP_006513564.1;XP_006513565.1;XP_030100882.1	3026984	.	1.25231	-1.97333	0.718867	1	4.69299	-0.727249	2.27883e-06	0.000140502	0.258494	0.317587	0.947571	0.258494	0.317587	0.947571	11	17	59	0.083315	0.080258	0.367177	0.218801	0.209508	0.95321
216274	NM_146009,XM_006513526,XM_006513527,XM_006513528	Cep290	centrosomal protein 290	protein_coding	NP_666121.2;XP_006513589.1;XP_006513590.1;XP_006513591.1	2384917	.	-1.07447	4.69084	0.625656	1	-2.33195	4.25669	1.81209e-08	1.96849e-06	4.79301	4.69325	3.63903	4.79301	4.69325	3.63903	1498	1717	728	2.65452	2.50869	1.10066	6.9713	6.54879	2.85737
216343	NM_173391	Tph2	tryptophan hydroxylase 2	protein_coding	NP_775567.2	2651811	.	1.14537	-1.47988	0.776602	1	-3.16342	-2.13029	0.0153481	0.152147	0.382129	0.430435	0.130188	0.382129	0.430435	0.130188	17	24	6	0.104016	0.120504	0.030188	0.273166	0.314569	0.078368
216350	NM_001168679,NM_001168680,NM_146010,XM_006513542,XM_006513543	Tspan8	tetraspanin 8	protein_coding	NP_001162150.1;NP_001162151.1;NP_666122.1;XP_006513605.1;XP_006513606.1	2384918	.	-1.61109	4.19915	0.00134145	0.199525	-2.23658	4.03604	1.02248e-07	9.23772e-06	4.56302	3.91173	3.47514	4.56302	3.91173	3.47514	1269	970	643	14.3064	8.91061	6.22944	37.5716	23.2607	16.1719
216892	NM_001276383,NM_153060,XM_006532934,XM_006532935,XM_006532936,XM_017314460,XR_388404	Spns2	spinster homolog 2	protein_coding	NP_001263312.1;NP_694700.2;XP_006532997.1;XP_006532998.1;XP_006532999.1;XP_017169949.1	2384936	.	-1.29627	2.73635	0.102336	1	-3.60366	2.26526	1.76615e-13	5.4631e-11	3.08617	2.76118	1.6218	3.08617	2.76118	1.6218	420	399	132	2.04173	1.58313	0.557473	5.36198	4.13267	1.44723
216984	NM_001077496	Evi2b	ecotropic viral integration site 2b	protein_coding	NP_001070964.1	1890682	.	-1.05454	-2.87848	1	1	4.77884	-1.50247	0.000382556	0.00954187	0.1467	0.139332	0.603501	0.1467	0.139332	0.603501	6	7	33	0.024146	0.025307	0.130731	0.063413	0.066063	0.339384
217066	NM_001360780,XM_030245855	Elobl	elongin B-like	protein_coding	NP_001347709.1;XP_030101715.1	1860403	.	-2.22958	-2.55786	0.160156	1	-4.02202	-2.7182	0.0419754	0.291385	0.258494	0.120232	0.066562	0.258494	0.120232	0.066562	11	6	3	0.217558	0.080295	0.041555	0.571351	0.209604	0.10788
217082	NM_172563,XM_006533004,XM_006533005,XM_006533006,XM_006533007,XM_030245856	Hlf	hepatic leukemia factor	protein_coding	NP_766151.1;XP_006533067.1;XP_006533068.1;XP_006533069.1;XP_006533070.1;XP_030101716.1	96108	.	1.48262	1.6902	0.0248296	0.851768	2.64556	2.24072	1.37432e-08	1.53874e-06	1.83545	2.2659	2.96337	1.83545	2.2659	2.96337	144	263	432	0.409247	0.614771	1.07466	1.07477	1.60483	2.78988
217304	NM_001347651,NM_199221	Cd300lb	CD300 molecule like family member B	protein_coding	NP_001334580.1;NP_954691.3	2685099	.	1.93824	-1.73914	0.104849	1	3.84873	-1.0723	0.000148835	0.00447485	0.236818	0.430435	0.759184	0.236818	0.430435	0.759184	10	24	44	0.053727	0.110449	0.216625	0.141099	0.288323	0.562371
217325	NM_001252532,NM_145438,XM_006533083,XM_006533084,XM_006533085,XM_006533086,XM_006533087,XM_030245894,XM_030245895,XR_388421,XR_388422	Llgl2	LLGL2 scribble cell polarity complex component	protein_coding	NP_001239461.1;NP_663413.2;XP_006533146.1;XP_006533147.1;XP_006533148.1;XP_006533149.1;XP_006533150.1;XP_030101754.1;XP_030101755.1	1918843	.	-1.10509	2.21252	0.552184	1	-2.3796	1.78997	1.02683e-06	6.94061e-05	2.54458	2.42612	1.5995	2.54458	2.42612	1.5995	271	302	129	1.23943	1.11589	0.50935	3.25498	2.91297	1.3223
217369	NM_145440	Uts2r	urotensin 2 receptor	protein_coding	NP_663415.1	2183450	.	1.97875	-0.950355	0.0300003	0.904969	2.83104	-0.606693	0.000616405	0.0137605	0.401743	0.711353	0.935749	0.401743	0.711353	0.935749	18	44	58	0.167952	0.337607	0.475439	0.441075	0.881307	1.23426
217653	NM_172578,XM_030246649	Mis18bp1	MIS18 binding protein 1	protein_coding	NP_766166.2;XP_030102509.1	2145099	.	-1.41996	2.49452	0.0310599	0.921695	-2.61257	2.19384	1.89176e-08	2.03086e-06	2.92269	2.49447	1.81488	2.92269	2.49447	1.81488	369	320	160	1.49177	1.05508	0.564367	3.91769	2.75423	1.46513
218581	NM_178683,XM_006517612,XM_006517613,XM_006517614	Depdc1b	DEP domain containing 1B	protein_coding	NP_848798.1;XP_006517675.1;XP_006517676.1;XP_006517677.1	2145425	.	-2.26166	0.572713	0.0001404	0.0465873	-1.69888	0.717148	0.0108827	0.11829	1.60106	0.924532	1.135	1.60106	0.924532	1.135	114	62	76	0.727553	0.324778	0.422608	1.9107	0.847816	1.09711
223646	NM_172607,XM_030248481	Naprt	nicotinate phosphoribosyltransferase	protein_coding	NP_766195.2;XP_030104341.1	2442664	.	1.51525	-2.22232	0.430494	1	2.62312	-1.74869	0.0306351	0.238215	0.192462	0.283655	0.462309	0.192462	0.283655	0.462309	8	15	24	0.063446	0.10212	0.175035	0.166623	0.266578	0.454399
223780	NM_182928	Adm2	adrenomedullin 2	protein_coding	NP_891558.1	2675256	.	-1.1525	-0.38982	0.602568	1	-2.16154	-0.731744	0.00795583	0.0944176	0.835858	0.749143	0.445733	0.835858	0.749143	0.445733	44	47	23	0.541278	0.472605	0.248823	1.42151	1.23371	0.645957
223864	NM_001177810,NM_001177811,NM_001357630,NM_144850,XM_006520876,XM_011245602,XM_011245603,XM_017316582,XM_017316583,XM_017316584,XM_017316585,XM_030248523,XM_030248524,XR_001781519,XR_003951370,XR_875292,XR_875293	Rapgef3	Rap guanine nucleotide exchange factor (GEF) 3	protein_coding	NP_001171281.1;NP_001171282.1;NP_001344559.1;NP_659099.2;XP_006520939.1;XP_011243904.1;XP_011243905.1;XP_017172071.1;XP_017172072.1;XP_017172073.1;XP_017172074.1;XP_030104383.1;XP_030104384.1	2441741	.	-2.00133	2.6262	1.83765e-05	0.0108897	-3.7482	2.38376	1.71377e-14	6.13259e-12	3.20257	2.35029	1.67255	3.20257	2.35029	1.67255	460	283	139	1.92712	1.00084	0.509579	5.06101	2.61265	1.32289
223970	NM_001162932	Rmi2	RecQ mediated genome instability 2	protein_coding	NP_001156404.1	2685383	.	-3.55071	-1.36827	0.00041851	0.0980944	-5.93556	-1.47839	1.36697e-05	0.000649668	0.651545	0.213297	0.130188	0.651545	0.213297	0.130188	32	11	6	0.138702	0.037599	0.019516	0.364258	0.098151	0.050664
224997	NM_001128180,NM_001128181,NM_001347411,NM_001347412,NM_001347413,NM_001347414,NM_001360665,NM_027712,NM_177639,XM_006524168,XM_006524169,XM_006524171,XM_006524172,XM_006524173,XM_006524174,XM_006524177,XM_006524178,XM_006524179,XM_006524180,XM_006524181,XM_006524183,XM_006524184,XM_006524185,XM_011246406,XM_011246407,XM_017317449,XM_017317450,XM_030249738,XM_030249739,XM_030249741,XM_030249742	Dlgap1	DLG associated protein 1	protein_coding	NP_001121652.1;NP_001121653.1;NP_001334340.1;NP_001334341.1;NP_001334342.1;NP_001334343.1;NP_001347594.1;NP_081988.3;NP_808307.2;XP_006524231.1;XP_006524232.1;XP_006524234.1;XP_006524235.1;XP_006524236.1;XP_006524237.1;XP_006524240.2;XP_006524241.2;XP_006524242.1;XP_006524243.2;XP_006524244.1;XP_006524246.2;XP_006524247.1;XP_006524248.1;XP_011244708.1;XP_011244709.1;XP_017172938.1;XP_017172939.1;…	1346065	.	1.02559	-0.476262	1	1	-6.05681	-1.25296	3.15035e-06	0.000187276	0.746643	0.761523	0.150788	0.746643	0.761523	0.150788	38	48	7	0.082871	0.088141	0.012955	0.217635	0.230089	0.033632
225152	NM_153086,XM_006525809	Gjd4	gap junction protein, delta 4	protein_coding	NP_694726.2;XP_006525872.1	2444990	.	-1.46537	0.610849	0.0706419	1	-3.42479	0.234281	2.26592e-07	1.84612e-05	1.47711	1.14844	0.603501	1.47711	1.14844	0.603501	100	84	33	0.54856	0.387661	0.163885	1.44063	1.01197	0.425454
225228	gene-Gm4835	Gm4835	predicted pseudogene 4835	pseudogene	.	3648263	.	2.39682	-2.66078	0.227948	1	3.45721	-2.33216	0.0250426	0.210372	0.0994382	0.231211	0.324039	0.0994383	0.231211	0.324039	4	12	16	0.038156	0.090154	0.126587	0.100206	0.235342	0.328626
225341	NM_001365015,NM_144862,XM_006525845,XM_011246899	Lims2	LIM and senescent cell antigen like domains 2	protein_coding	NP_001351944.1;NP_659111.1;XP_006525908.1;XP_011245201.1	2385067	.	1.2479	3.33356	0.152879	1	2.23099	3.85607	1.41708e-07	1.24936e-05	3.31286	3.60329	4.38831	3.31286	3.60329	4.38831	501	770	1267	4.58373	5.53209	9.37389	12.0378	14.4412	24.3351
225392	NM_153793,XM_006525862	Rell2	RELT-like 2	protein_coding	NP_722488.2;XP_006525925.1	1918044	.	-2.03352	-0.593516	0.0123053	0.623809	-3.85883	-0.825355	2.88502e-05	0.00118318	0.89241	0.505956	0.287296	0.89241	0.505956	0.287296	48	29	14	0.360389	0.185547	0.083745	0.946454	0.484361	0.217406
225872	NM_153553,XM_006531721,XM_011248619,XM_030250872	Npas4	neuronal PAS domain protein 4	protein_coding	NP_705781.1;XP_006531784.1;XP_011246921.1;XP_030106732.1	2664186	.	-2.18239	0.538146	0.000272571	0.0720931	-6.88294	0.194516	2.76784e-13	8.41885e-11	1.56672	0.924532	0.359868	1.56672	0.924532	0.359868	110	62	18	0.108648	0.049373	0.015209	0.285332	0.128885	0.039484
225997	NM_153417,NR_157571,XM_006526951,XM_006526952,XM_011247226,XM_017318152,XM_017318153,XM_030250886	Trpm6	transient receptor potential cation channel, subfamily M, member 6	protein_coding	NP_700466.1;XP_006527014.1;XP_006527015.1;XP_011245528.1;XP_017173641.1;XP_017173642.1;XP_030106746.1	2675603	.	-1.54225	0.636824	0.0360124	0.979473	-2.86892	0.351463	4.96587e-06	0.000272973	1.51362	1.13898	0.718363	1.51362	1.13898	0.718363	104	83	41	0.238528	0.155269	0.082384	0.626422	0.40532	0.213874
226143	NM_001001446,NM_001167905,XM_017318162	Cyp2c23	cytochrome P450, family 2, subfamily c, polypeptide 23	protein_coding	NP_001001446.3;NP_001161377.1;XP_017173651.1	1888897	.	-3.18696	-0.667925	6.36389e-05	0.0283271	-2.26037	-0.521592	0.00371809	0.0545613	0.946829	0.367035	0.494901	0.946829	0.367035	0.494901	52	20	26	0.426383	0.130464	0.177425	1.11977	0.340569	0.460604
226245	NM_001164263,NM_172641,XM_006527018,XM_006527022	Plekhs1	pleckstrin homology domain containing, family S member 1	protein_coding	NP_001157735.1;NP_766229.2;XP_006527081.1;XP_006527085.1	2443041	.	5.43542	-2.67075	0.00961124	0.549859	2.13901	-3.44707	0.461168	0.901393	0.0505757	0.266384	0.10929	0.0505757	0.266384	0.10929	2	14	5	0.010929	0.057987	0.020997	0.028701	0.151371	0.054509
226438	NM_177642,XM_006529440,XM_006529442,XM_017319937,XM_017319938,XM_017319940,XM_017319943,XM_017319947,XR_001784086,XR_001784087,XR_387162	Igfn1	immunoglobulin-like and fibronectin type III domain containing 1	protein_coding	NP_808310.2;XP_006529503.1;XP_006529505.1;XP_017175426.1;XP_017175427.1;XP_017175429.1;XP_017175432.1;XP_017175436.1	3045352	.	1.88439	6.16481	1.1551e-05	0.00780761	3.40721	6.77617	7.39829e-17	4.65582e-14	5.66441	6.56512	7.41281	5.66441	6.56512	7.41281	2787	6468	10763	4.96158	10.0993	17.707	13.0301	26.3638	45.9683
226695	NM_172648	Ifi205	interferon activated gene 205	protein_coding	NP_766236.2	101847	.	-1.5969	-1.305	0.188481	1	-3.63973	-1.63072	0.00190528	0.0323819	0.549734	0.367035	0.171098	0.549734	0.367035	0.171098	26	20	8	0.261244	0.159118	0.062856	0.68608	0.41537	0.163178
227058	NM_001368717,XM_006495913,XM_006495914,XM_006495915,XM_006495916,XM_006495920,XM_006495921,XM_006495923,XM_006495925,XM_006495927,XM_006495928,XM_006495929,XM_006495930,XM_006495931,XM_011238487,XM_011238488,XM_011238490,XM_011238491,XM_011238492,XM_011238493,XM_011238494,XM_011238495,XM_011238496,XM_030253644,XM_030253646,XM_030253647,XM_030253671,XR_003954980,XR_003954985,XR_373250	Dnah7b	dynein, axonemal, heavy chain 7B	protein_coding	NP_001355646.1;XP_006495976.1;XP_006495977.1;XP_006495978.1;XP_006495979.1;XP_006495983.1;XP_006495984.1;XP_006495986.1;XP_006495988.1;XP_006495990.1;XP_006495991.1;XP_006495992.1;XP_006495993.1;XP_006495994.1;XP_011236789.1;XP_011236790.1;XP_011236792.1;XP_011236793.1;XP_011236794.1;XP_011236795.1;XP_011236796.1;XP_011236797.1;XP_011236798.1;XP_030109504.1;XP_030109506.1;XP_030109507.1;XP_030109…	2684953	.	-1.5303	-2.49805	0.499675	1	-5.37639	-2.88783	0.0267805	0.218677	0.236818	0.158182	0.0447141	0.236818	0.158182	0.0447141	10	8	2	0.01179	0.008208	0.002223	0.030963	0.021426	0.005771
227580	NM_153155	C1ql3	C1q-like 3	protein_coding	NP_694795.1	2387350	.	-4.3414	-2.17737	0.00268218	0.307861	-2.02649	-1.88973	0.109021	0.503323	0.401743	0.100877	0.21088	0.401743	0.100877	0.21088	18	5	10	0.088631	0.017551	0.040701	0.232762	0.045817	0.105663
227618	NM_146117	Lrrc26	leucine rich repeat containing 26	protein_coding	NP_666229.1	2385129	.	-2.183	2.46153	1.9938e-06	0.00173271	-7.022	2.11038	9.98435e-25	1.44793e-21	3.09222	2.15297	1.04982	3.09222	2.15297	1.04982	422	238	68	5.6733	2.61044	0.7901	14.8992	6.81442	2.05114
227717	NM_183424	Qrfp	pyroglutamylated RFamide peptide	protein_coding	NP_906269.1	3630329	.	-1.34314	2.87279	0.061637	1	-2.5794	2.54328	1.18346e-08	1.3415e-06	3.22751	2.8537	2.08485	3.22751	2.8537	2.08485	469	430	206	2.60428	1.95032	0.995303	6.83937	5.09122	2.58386
228139	NM_145526,XM_006499210,XM_011239452,XM_030250183,XM_030250184,XM_030250185,XM_030250186	P2rx3	purinergic receptor P2X, ligand-gated ion channel, 3	protein_coding	NP_663501.2;XP_006499273.1;XP_011237754.1;XP_030106043.1;XP_030106044.1;XP_030106045.1;XP_030106046.1	1097160	.	-1.26776	-0.806332	0.463827	1	-2.94442	-1.20579	0.0022933	0.0376035	0.683946	0.563651	0.268568	0.683946	0.563651	0.268568	34	33	13	0.098488	0.067737	0.028581	0.258649	0.176825	0.074198
229665	NM_001033303,XM_006501400,XM_006501401	Ampd1	adenosine monophosphate deaminase 1	protein_coding	NP_001028475.2;XP_006501463.1;XP_006501464.1	88015	.	1.27829	2.77907	0.122445	1	2.27883	3.30293	1.56781e-07	1.3625e-05	2.8061	3.11479	3.87399	2.8061	3.11479	3.87399	336	529	868	2.25819	2.90167	5.12612	5.93047	7.57465	13.3077
229672	NM_001142959,NM_001142960,XM_011240103,XM_017319551,XR_867215	Bcl2l15	BCLl2-like 15	protein_coding	NP_001136431.1;NP_001136432.1;XP_011238405.1;XP_017175040.1	2685412	.	2.11325	-0.889201	0.0144973	0.673522	-1.07324	-1.54296	1	1	0.401743	0.749143	0.377455	0.401743	0.749143	0.377455	18	47	19	0.095285	0.194943	0.133076	0.250235	0.508889	0.345473
229841	NM_173762	Cenpe	centromere protein E	protein_coding	NP_776123.3	1098230	.	-1.55626	4.54436	0.00265266	0.306399	-3.64221	4.17857	5.40752e-17	3.52455e-14	4.87686	4.26578	3.13603	4.87686	4.26578	3.13603	1591	1259	495	3.30897	2.13691	0.895145	8.69003	5.57829	2.32384
229933	NM_178697,XM_006501432,XM_006501433,XM_006501434,XM_006501435	Clca2	chloride channel accessory 2	protein_coding	NP_848812.1;XP_006501495.1;XP_006501496.1;XP_006501497.1;XP_006501498.1	2139758	.	4.68199	-0.303031	1.46878e-07	0.000178702	5.02705	-0.228336	3.59952e-08	3.62935e-06	0.342083	1.17645	1.23486	0.342083	1.17645	1.23486	15	87	86	0.05619	0.299706	0.296063	0.147567	0.782367	0.768594
230010	gene-Gm11839	Gm11839	predicted gene 11839	pseudogene	.	3651162	.	-1.06872	-0.276915	0.86965	1	-3.23994	-0.82875	0.000218654	0.00620878	0.864411	0.821877	0.324039	0.864411	0.821877	0.324039	46	53	16	0.31459	0.298158	0.095037	0.826177	0.778325	0.24672
230099	NM_139305,XM_006537831	Car9	carbonic anhydrase 9	protein_coding	NP_647466.2;XP_006537894.1	2447188	.	1.62767	2.2411	0.00364128	0.346053	4.20228	3.22181	1.75123e-18	1.33167e-15	2.1915	2.76733	3.99997	2.1915	2.76733	3.99997	200	401	953	1.65527	2.71333	6.89787	4.34707	7.08302	17.9072
231002	NM_001008233,NM_001368639	Plekhn1	pleckstrin homology domain containing, family N member 1	protein_coding	NP_001008234.2;NP_001355568.1	2387630	.	-1.21547	1.33136	0.299767	1	-2.06273	1.03774	0.000236489	0.00657915	1.89893	1.6983	1.21543	1.89893	1.6983	1.21543	153	155	84	1.13217	0.937965	0.539429	2.97332	2.44851	1.40039
231125	NM_001015039,XM_006503886,XM_006503887,XM_011240724,XM_011240725,XM_011240726,XM_011240727,XM_011240728,XM_017320831,XR_001784671,XR_003955626,XR_868282	Zfyve28	zinc finger, FYVE domain containing 28	protein_coding	NP_001015039.1;XP_006503949.1;XP_006503950.1;XP_011239026.1;XP_011239027.1;XP_011239028.2;XP_011239029.2;XP_011239030.1;XP_017176320.1	2684992	.	-2.04063	-1.77452	0.104849	1	-2.80356	-1.8847	0.0191693	0.175446	0.440188	0.231211	0.171098	0.440188	0.231211	0.171098	20	12	8	0.074003	0.037501	0.027533	0.194346	0.097895	0.071479
231798	NM_001168652,NM_146164	Lrch4	leucine-rich repeats and calponin homology (CH) domain containing 4	protein_coding	NP_001162123.1;NP_666276.1	1917193	.	1.55771	3.94849	0.00313273	0.333783	2.35779	4.34052	1.17595e-08	1.34132e-06	3.70502	4.30437	4.87744	3.70502	4.30437	4.87744	675	1295	1804	3.55692	6.16868	8.56752	9.34119	16.103	22.2417
231821	NM_172723,XM_006504669	Adap1	ArfGAP with dual PH domains 1	protein_coding	NP_766311.2;XP_006504732.1	2442201	.	1.61629	-2.02579	0.356672	1	2.7225	-1.56304	0.0140563	0.142357	0.214811	0.334259	0.526773	0.214811	0.334259	0.526773	9	18	28	0.056627	0.088343	0.155888	0.148714	0.230615	0.404693
231986	NM_001168277,NM_173406,XM_006505943,XM_011241295	Jazf1	JAZF zinc finger 1	protein_coding	NP_001161749.1;NP_775582.2;XP_006506006.1;XP_011239597.1	2141450	.	-1.22989	-1.56731	0.656336	1	-4.22136	-2.074	0.00662995	0.082648	0.421094	0.35074	0.10929	0.421094	0.35074	0.10929	19	19	5	0.099272	0.08099	0.020505	0.260709	0.211421	0.053233
232174	NM_001177713,NM_175475,XM_006505972,XM_011241300,XM_030255338	Cyp26b1	cytochrome P450, family 26, subfamily b, polypeptide 1	protein_coding	NP_001171184.1;NP_780684.1;XP_006506035.1;XP_011239602.1;XP_030111198.1	2176159	.	-1.81356	4.10273	6.69868e-05	0.0291074	-3.48657	3.83327	1.09897e-15	5.01403e-13	4.5311	3.72207	2.87636	4.5311	3.72207	2.87636	1240	842	403	2.46217	1.29925	0.745698	6.46616	3.39163	1.93587
232889	NM_001004762,NM_001168504,XM_006539805,XM_011250511,XM_017322149	Pla2g4c	phospholipase A2, group IVC (cytosolic, calcium-independent)	protein_coding	NP_001004762.1;NP_001161976.1;XP_006539868.1;XP_011248813.1;XP_017177638.1	1196403	.	1.08236	-0.630769	0.846735	1	-3.37157	-1.2916	0.000878105	0.0178258	0.667837	0.711353	0.230367	0.667837	0.711353	0.230367	33	44	11	0.064047	0.072798	0.016959	0.168201	0.190033	0.044027
233071	NM_001289670,NM_001289682,NM_178252,XM_006539888,XM_017322167,XR_001785527,XR_001785528,XR_003946444,XR_003946445,XR_003946446,XR_003946447,XR_003946448,XR_003946449,XR_003946450,XR_003946451,XR_003946452	Arhgap33	Rho GTPase activating protein 33	protein_coding	NP_001276599.1;NP_001276611.1;NP_839983.1;XP_006539951.1;XP_017177656.1	2673998	.	-1.66336	2.46525	0.00183288	0.245736	-2.46421	2.27862	9.27025e-08	8.58792e-06	2.976	2.35846	1.92062	2.976	2.35846	1.92062	385	285	177	1.47244	0.946825	0.521812	3.86694	2.47164	1.35465
233335	NM_183312,NM_201639,NM_207663	Synm	synemin, intermediate filament protein	protein_coding	NP_899135.3;NP_964001.2;NP_997546.2	2661187	.	1.16388	1.98278	0.393139	1	2.25935	2.57143	7.96794e-07	5.63624e-05	2.20831	2.3827	3.1992	2.20831	2.3827	3.1992	203	291	520	0.448591	0.529925	1.02196	1.17809	1.38334	2.65306
233752	NM_173767,XM_006507659,XM_006507662,XM_006507663,XM_006507664,XM_030242500,XM_030242501	Insc	INSC spindle orientation adaptor protein	protein_coding	NP_776128.2;XP_006507722.1;XP_006507725.1;XP_006507726.1;XP_006507727.1;XP_030098360.1;XP_030098361.1	1917942	.	-1.53765	3.35416	0.00504528	0.399462	-3.21784	3.02224	5.52114e-13	1.48799e-10	3.74011	3.17619	2.27513	3.74011	3.17619	2.27513	693	555	244	5.07639	3.332	1.52374	13.3316	8.69802	3.95572
234072	NM_172750,XM_017312666,XM_017312667	Adprhl1	ADP-ribosylhydrolase like 1	protein_coding	NP_766338.1;XP_017168155.1;XP_017168156.1	2442168	.	1.67526	4.68328	0.000451309	0.101684	2.26922	4.97222	2.77631e-08	2.87885e-06	4.33464	5.04997	5.47636	4.33464	5.04997	5.47636	1075	2218	2765	5.98204	10.7044	13.9794	15.71	27.9432	36.2912
234396	NM_001310502,NM_172756,XM_006509661,XM_030243488	Ankle1	ankyrin repeat and LEM domain containing 1	protein_coding	NP_001297431.1;NP_766344.2;XP_006509724.1;XP_030099348.1	1918775	.	-1.91933	-0.164546	0.00883442	0.530356	-2.41168	-0.261222	0.000855913	0.017551	1.09876	0.672547	0.557955	1.09876	0.672547	0.557955	64	41	30	0.37332	0.184462	0.153092	0.980413	0.481529	0.397436
234671	NM_145603	Ces2c	carboxylesterase 2C	protein_coding	NP_663578.1	2385905	.	1.35068	-1.51792	0.471159	1	2.05049	-1.16333	0.0388023	0.276402	0.342083	0.445859	0.633085	0.342083	0.445859	0.633085	15	25	35	0.120524	0.166421	0.244738	0.31652	0.434434	0.635353
234683	NM_172760,XM_006530890,XM_030243498,XM_030243499,XM_030243500	Elmo3	engulfment and cell motility 3	protein_coding	NP_766348.3;XP_006530953.1;XP_030099358.1;XP_030099359.1;XP_030099360.1	2679007	.	-2.9848	-1.04066	0.000793692	0.142048	-1.76405	-0.799457	0.06291	0.370832	0.761901	0.300721	0.478697	0.761901	0.300721	0.478697	39	16	25	0.2232	0.065307	0.112229	0.586169	0.17048	0.291352
234695	NM_001357333,XM_006530898,XM_006530899,XM_011248358,XM_017312739,XM_017312740,XM_017312741,XM_017312742	Carmil2	capping protein regulator and myosin 1 linker 2	protein_coding	NP_001344262.1;XP_006530961.1;XP_006530962.1;XP_011246660.1;XP_017168228.1;XP_017168229.1;XP_017168230.1;XP_017168231.1	2685431	.	1.11844	-0.178349	0.695038	1	-2.67268	-0.789445	0.00158739	0.0282082	0.850205	0.924532	0.377455	0.850205	0.924532	0.377455	45	62	19	0.15629	0.176544	0.057161	0.410451	0.460859	0.148392
235402	NM_001311076,NM_001361115,NM_001361116,NM_001361117,NM_001361118,NM_001361119,NM_001361120,NM_181074,XM_006511086,XM_030244328,XM_030244329,XM_030244330	Lingo1	leucine rich repeat and Ig domain containing 1	protein_coding	NP_001298005.1;NP_001348044.1;NP_001348045.1;NP_001348046.1;NP_001348047.1;NP_001348048.1;NP_001348049.1;NP_851419.1;XP_006511149.1;XP_030100188.1;XP_030100189.1;XP_030100190.1	1915522	.	1.39633	-0.0657362	0.180479	1	-3.02918	-0.897807	0.000764908	0.0161756	0.821367	1.05095	0.324039	0.821367	1.05095	0.324039	43	74	16	0.203898	0.283021	0.057833	0.535478	0.738811	0.150137
235610	NM_172774	Atrip	ATR interacting protein	protein_coding	NP_766362.2	1925349	.	1.54158	2.55222	0.00749901	0.499478	2.27211	2.91519	3.39736e-07	2.60512e-05	2.48146	3.01233	3.51342	2.48146	3.01233	3.51342	257	488	662	1.61852	2.51541	3.64038	4.25056	6.56635	9.45061
236573	NM_172777,NR_153378,XM_006534924,XM_006534925,XR_003955638	Gbp9	guanylate-binding protein 9	protein_coding	NP_766365.1;XP_006534987.2;XP_006534988.1	3605620	.	6.67586	-0.437388	1.94338e-09	3.22425e-06	2.3662	-1.56081	0.0324684	0.247928	0.236818	1.13898	0.510925	0.236818	1.13898	0.510925	10	83	27	0.028409	0.198037	0.066956	0.074606	0.516963	0.173821
237175	NM_001079847,NM_001079848,NM_001079857,NM_001290445,NM_001290446,NM_178712,XM_006528806,XM_006528807,XM_006528808,XM_006528809,XM_006528810,XM_006528811,XM_006528812,XM_006528813,XM_006528814,XM_006528816,XM_006528819,XM_006528824,XM_006528827,XM_006528829,XM_011247817,XM_017318479,XM_030251333,XM_030251334	Adgrg2	adhesion G protein-coupled receptor G2	protein_coding	NP_001073316.1;NP_001073317.1;NP_001073326.1;NP_001277374.1;NP_001277375.1;NP_848827.1;XP_006528869.1;XP_006528870.1;XP_006528871.1;XP_006528872.1;XP_006528873.1;XP_006528874.1;XP_006528875.1;XP_006528876.1;XP_006528877.1;XP_006528879.1;XP_006528882.1;XP_006528887.1;XP_006528890.1;XP_006528892.1;XP_011246119.1;XP_017173968.1;XP_030107193.1;XP_030107194.1	2446854	.	-1.21003	2.88283	0.22735	1	-2.22175	2.55058	1.17686e-06	7.89622e-05	3.17719	2.9352	2.20791	3.17719	2.9352	2.20791	451	459	230	1.54965	1.27478	0.675987	4.06969	3.32776	1.75489
237211	NM_001146081,NM_175027,XM_006528832,XR_387084	Fancb	Fanconi anemia, complementation group B	protein_coding	NP_001139553.1;NP_778192.3;XP_006528895.1	2448558	.	-1.45172	0.933123	0.0605581	1	-2.28234	0.704527	0.00010796	0.00351208	1.69148	1.34222	0.982467	1.69148	1.34222	0.982467	125	106	62	0.687282	0.521787	0.295987	1.80494	1.3621	0.768398
237558	NM_001033333	Myrfl	myelin regulatory factor-like	protein_coding	NP_001028505.1	2685085	.	-6.97701	-2.76717	0.00961124	0.549859	-1.04575	-2.04325	1	1	0.27985	0.0412009	0.268568	0.27985	0.0412009	0.268568	12	2	13	0.057736	0.008523	0.05829	0.151626	0.022248	0.151323
237625	NM_172791,XM_006514689,XM_006514690,XM_006514691,XM_017314512,XM_030245957,XR_003949433,XR_872206	Pla2g3	phospholipase A2, group III	protein_coding	NP_766379.2;XP_006514752.1;XP_006514753.1;XP_006514754.1;XP_017170001.1;XP_030101817.1	2444945	.	-1.0554	-0.85593	0.913556	1	-2.59921	-1.32694	0.00834208	0.0976772	0.6184	0.591655	0.268568	0.6184	0.591655	0.268568	30	35	13	0.202638	0.171266	0.064739	0.532168	0.447081	0.168065
237636	NM_207242,XM_006514693	Npc1l1	NPC1 like intracellular cholesterol transporter 1	protein_coding	NP_997125.2;XP_006514756.1	2685089	.	-1.09423	-1.18187	0.803068	1	-3.83221	-1.74986	0.00188767	0.0322412	0.514135	0.47622	0.150788	0.514135	0.47622	0.150788	24	27	7	0.083278	0.076199	0.02105	0.218705	0.198913	0.054647
237759	NM_153393,XM_011248983	Col23a1	collagen, type XXIII, alpha 1	protein_coding	NP_700442.2;XP_011247285.1	2653243	.	-1.42392	4.70576	0.0158448	0.710484	-3.58987	4.29293	8.49726e-17	5.00242e-14	4.98321	4.49251	3.25259	4.98321	4.49251	3.25259	1717	1485	542	4.92573	3.49798	1.3725	12.936	9.1313	3.56307
237886	NM_172796,XM_006533235	Slfn9	schlafen 9	protein_coding	NP_766384.2;XP_006533298.1	2445121	.	-1.13138	1.32201	0.51911	1	-2.37753	0.917102	1.89027e-05	0.00084969	1.85692	1.73014	1.0716	1.85692	1.73014	1.0716	147	160	70	0.229604	0.202633	0.093985	0.602987	0.528963	0.243989
238055	NM_009693,XM_006515078	Apob	apolipoprotein B	protein_coding	NP_033823.2;XP_006515141.1	88052	.	-2.83658	-0.271726	6.36043e-05	0.0283271	-7.50737	-0.516171	4.1753e-10	6.4033e-08	1.13436	0.505956	0.21088	1.13436	0.505956	0.21088	67	29	10	0.077629	0.027025	0.009647	0.203872	0.070548	0.025043
238455	NM_001163136,XM_006515861,XM_006515862,XM_006515863	Macc1	metastasis associated in colon cancer 1	protein_coding	NP_001156608.1;XP_006515924.1;XP_006515925.1;XP_006515926.1	2685113	.	-1.23628	2.0506	0.214129	1	-2.88767	1.62563	9.22833e-09	1.10076e-06	2.47222	2.22626	1.36398	2.47222	2.22626	1.36398	255	254	100	0.988888	0.818053	0.329647	2.59702	2.13548	0.855781
238564	NM_001368880,XM_006516666,XM_006516667,XM_006516668,XM_006516670	Mylk4	myosin light chain kinase family, member 4	protein_coding	NP_001355809.1;XP_006516729.1;XP_006516730.1;XP_006516731.1;XP_006516733.1	3643758	.	-1.3258	5.75348	0.0502865	1	-3.00881	5.35666	9.69648e-14	3.16001e-11	5.96517	5.56579	4.42154	5.96517	5.56579	4.42154	3446	3201	1298	9.64918	7.30349	3.45167	25.3407	19.0654	8.96072
239114	NM_145837	Il17d	interleukin 17D	protein_coding	NP_665836.2	2446510	.	-3.95165	-1.67739	0.00128011	0.196319	-1.2266	-1.14216	0.527753	0.933619	0.549734	0.158182	0.462309	0.549734	0.158182	0.462309	26	8	24	0.340487	0.081821	0.270487	0.894188	0.213589	0.702199
239447	NM_173422,XM_011245615,XM_011245616	Colec10	collectin sub-family member 10	protein_coding	NP_775598.2;XP_011243917.1;XP_011243918.1	3606482	.	1.07312	1.4208	0.73492	1	-2.21801	0.908255	8.04892e-05	0.00278206	1.82822	1.90214	1.10365	1.82822	1.90214	1.10365	143	189	73	0.490758	0.531396	0.218775	1.28883	1.38718	0.56795
239552	NM_001081970,NM_001357895,NM_001357896,XM_006520932,XM_006520934,XM_006520936,XM_006520937,XM_006520938,XM_006520939,XM_011245619,XM_030248553,XM_030248554,XR_003951388,XR_003951389,XR_003951390	Apol8	apolipoprotein L 8	protein_coding	NP_001075439.1;NP_001344824.1;NP_001344825.1;XP_006520995.2;XP_006520997.3;XP_006520999.1;XP_006521000.1;XP_006521001.1;XP_006521002.1;XP_011243921.1;XP_030104413.1;XP_030104414.1	2444921	.	-1.19093	3.03864	0.269052	1	-2.35578	2.67016	1.65108e-07	1.42019e-05	3.30767	3.08309	2.25624	3.30767	3.08309	2.25624	499	516	240	2.78537	2.36263	1.09322	7.31493	6.16751	2.83805
239691	NM_001033220,XM_030249101,XM_030249102	AU021092	expressed sequence AU021092	protein_coding	NP_001028392.2;XP_030104961.1;XP_030104962.1	2146559	.	-1.24454	2.20571	0.192462	1	-2.16688	1.90344	9.24778e-06	0.000466221	2.60505	2.34618	1.74208	2.60505	2.34618	1.74208	285	282	149	3.49648	2.74981	1.55559	9.18248	7.17823	4.0384
240131	NM_001033340	Lrrc30	leucine rich repeat containing 30	protein_coding	NP_001028512.2	2685172	.	2.36701	-1.11669	0.0133442	0.653619	3.00822	-0.883333	0.000764908	0.0161756	0.321636	0.672547	0.811874	0.321636	0.672547	0.811874	14	41	48	0.127924	0.306767	0.382351	0.335955	0.800798	0.992603
240328	NM_001101475,XM_006525926	F830016B08Rik	RIKEN cDNA F830016B08 gene	protein_coding	NP_001094945.1;XP_006525989.1	3588218	.	-1.01133	1.15798	0.968741	1	-3.68907	0.51492	1.03973e-08	1.21237e-06	1.68349	1.6723	0.676354	1.68349	1.6723	0.676354	124	151	38	0.412574	0.414716	0.10857	1.0835	1.08259	0.281852
240332	NM_201353,XM_006525929,XM_006525930,XM_006525931,XM_006525932,XM_006525935,XM_011246931,XM_017317902,XM_030250459,XM_030250460	Slc6a7	solute carrier family 6 (neurotransmitter transporter, L-proline), member 7	protein_coding	NP_958741.1;XP_006525992.1;XP_006525993.1;XP_006525994.1;XP_006525995.1;XP_006525998.1;XP_011245233.1;XP_017173391.1;XP_030106319.1;XP_030106320.1	2147363	.	-1.17655	0.534757	0.475137	1	-2.21163	0.190057	0.000760136	0.016112	1.34151	1.20392	0.759184	1.34151	1.20392	0.759184	86	90	44	0.250244	0.21573	0.101969	0.657188	0.56315	0.264716
240641	NM_001362434,NM_183046,XM_006527080,XM_006527081,XM_006527082,XM_006527084,XM_006527085,XM_006527086,XM_011247247,XM_030250939	Kif20b	kinesin family member 20B	protein_coding	NP_001349363.1;NP_898867.1;XP_006527143.1;XP_006527144.1;XP_006527145.1;XP_006527147.1;XP_006527148.1;XP_006527149.1;XP_011245549.1;XP_030106799.1	2444576	.	-1.33609	3.62977	0.0557636	1	-3.20487	3.21578	3.37999e-13	1.00413e-10	3.9192	3.53282	2.43484	3.9192	3.53282	2.43484	792	730	280	2.33121	1.75647	0.708216	6.12223	4.58516	1.83856
240753	NM_001160268,NM_182930,XM_006529534,XM_006529536,XM_006529547,XM_006529553,XM_006529554,XM_017320501,XM_030253991,XR_003955328,XR_003955329,XR_003955330,XR_003955331,XR_003955337,XR_003955339,XR_003955340,XR_003955341,XR_003955342,XR_003955343,XR_003955344,XR_003955345,XR_003955346,XR_003955348,XR_003955349,XR_003955352,XR_003955353,XR_003955354,XR_003955355,XR_003955356,XR_003955357,XR_003955359…	Plekha6	pleckstrin homology domain containing, family A member 6	protein_coding	NP_001153740.1;NP_891846.1;XP_006529597.1;XP_006529599.1;XP_006529610.1;XP_006529616.1;XP_006529617.1;XP_017175990.1;XP_030109851.1	2388662	.	-1.29241	1.2446	0.177531	1	-2.50066	0.905559	6.41593e-06	0.00034038	1.86401	1.6052	1.03881	1.86401	1.6052	1.03881	148	141	67	0.169603	0.138352	0.06659	0.44541	0.36116	0.172873
240754	NM_001159649,NM_172842,XM_006529557,XM_030253995,XM_030253996	Lax1	lymphocyte transmembrane adaptor 1	protein_coding	NP_001153121.1;NP_766430.3;XP_006529620.1;XP_030109855.1;XP_030109856.1	2443362	.	2.7164	-1.71073	0.0156043	0.704898	1.64486	-2.15458	0.430494	0.888345	0.192462	0.47622	0.305785	0.192462	0.47622	0.305785	8	27	15	0.017786	0.072612	0.029324	0.04671	0.18955	0.076125
241226	NM_001001309,NR_138462,XM_006497475,XM_006497476	Itga8	integrin alpha 8	protein_coding	NP_001001309.1;XP_006497538.1;XP_006497539.1	109442	.	-2.55556	-1.68897	0.026994	0.85826	-3.67332	-1.79267	0.00285251	0.0441216	0.496	0.213297	0.150788	0.496	0.213297	0.150788	23	11	7	0.063041	0.023723	0.015882	0.165559	0.061928	0.041231
241556	NM_183180,XM_006499474,XM_006499475,XM_006499476,XM_006499477,XM_011239525	Tspan18	tetraspanin 18	protein_coding	NP_899003.1;XP_006499537.1;XP_006499538.1;XP_006499539.1;XP_006499540.1;XP_011237827.1	1917186	.	-1.16189	-1.67645	0.755864	1	-3.16342	-2.13029	0.0153481	0.152147	0.382129	0.334259	0.130188	0.382129	0.334259	0.130188	17	18	6	0.05973	0.052056	0.018672	0.156862	0.135891	0.048474
241568	NM_001289742,NM_001289743,NM_001289744,NM_001363047,NM_001363048,NM_001363049,NM_178725,XM_017318139	Lrrc4c	leucine rich repeat containing 4C	protein_coding	NP_001276671.1;NP_001276672.1;NP_001276673.1;NP_001349976.1;NP_001349977.1;NP_001349978.1;NP_848840.3;XP_017173628.1	2442636	.	-1.12222	2.83416	0.469895	1	-3.26618	2.30075	5.88975e-12	1.32701e-09	3.0892	2.94337	1.72157	3.0892	2.94337	1.72157	421	462	146	1.67133	1.62261	0.511467	4.38926	4.23574	1.3278
242125	NM_172295,XM_011240120	Mab21l3	mab-21-like 3	protein_coding	NP_758499.3;XP_011238422.1	2446273	.	-1.11052	-0.30324	0.739335	1	-2.1659	-0.671639	0.00722371	0.0883597	0.864411	0.798037	0.462309	0.864411	0.798037	0.462309	46	51	24	0.209679	0.189472	0.094159	0.550659	0.494607	0.244441
242274	NM_001081358,NM_001291452,NM_001291453,NM_001370781,NM_001370782,XM_006501504,XM_006501505,XM_006501507,XM_006501508,XM_006501510,XM_006501511,XM_006501512,XM_011240122,XM_011240123,XM_011240124,XM_017319582,XM_030252621,XM_030252622,XM_030252623,XM_030252624,XR_003954326,XR_003954327	Lrrc7	leucine rich repeat containing 7	protein_coding	NP_001074827.1;NP_001278381.1;NP_001278382.1;NP_001357710.1;NP_001357711.1;XP_006501567.1;XP_006501568.1;XP_006501570.1;XP_006501571.1;XP_006501573.1;XP_006501574.1;XP_006501575.1;XP_011238424.1;XP_011238425.1;XP_011238426.1;XP_017175071.1;XP_030108481.1;XP_030108482.1;XP_030108483.1;XP_030108484.1	2676665	.	-1.5766	0.754608	0.0268941	0.85826	-2.22492	0.585258	0.000203413	0.00586458	1.60106	1.19482	0.935749	1.60106	1.19482	0.935749	114	89	58	0.083343	0.051562	0.035154	0.218876	0.134598	0.09126
242316	NM_013526	Gdf6	growth differentiation factor 6	protein_coding	NP_038554.1	95689	.	-2.00786	0.126866	0.00326531	0.334133	-4.74604	-0.173243	1.40778e-08	1.56658e-06	1.27925	0.773797	0.377455	1.27925	0.773797	0.377455	80	49	19	0.365299	0.180786	0.075025	0.959348	0.471933	0.194769
242377	NM_001034867,XM_006537900,XM_030253525,XR_003954941	Pm20d2	peptidase M20 domain containing 2	protein_coding	NP_001030039.2;XP_006537963.1;XP_030109385.1	2685270	.	1.62031	-1.05568	0.150804	1	3.32908	-0.363959	2.80672e-05	0.00116415	0.421094	0.632668	1.09304	0.421094	0.632668	1.09304	19	38	72	0.053972	0.087376	0.176378	0.141741	0.22809	0.457885
242384	NM_001165999,NM_001166000,NM_001166001,NM_175516,XM_006537902,XM_006537903,XM_006537904,XM_011250017,XM_011250018,XM_011250019,XM_011250020,XM_011250022,XM_011250023,XM_011250025,XM_011250026,XM_017320195,XM_017320198,XM_030253526,XM_030253527,XM_030253528,XM_030253529,XR_001784140	Lingo2	leucine rich repeat and Ig domain containing 2	protein_coding	NP_001159471.1;NP_001159472.1;NP_001159473.1;NP_780725.2;XP_006537965.1;XP_006537966.1;XP_006537967.1;XP_011248319.1;XP_011248320.1;XP_011248321.1;XP_011248322.1;XP_011248324.1;XP_011248325.1;XP_011248327.1;XP_011248328.1;XP_017175684.1;XP_017175687.1;XP_030109386.1;XP_030109387.1;XP_030109388.1;XP_030109389.1	2442298	.	1.23583	-0.132576	0.399794	1	-3.30425	-0.896059	0.000303319	0.00797634	0.835858	0.978557	0.305785	0.835858	0.978557	0.305785	44	67	15	0.045989	0.10932	0.010433	0.120777	0.285375	0.027084
242506	NM_001163732,NM_172869,XM_030253548	Frmd3	FERM domain containing 3	protein_coding	NP_001157204.1;NP_766457.1;XP_030109408.1	2442466	.	-2.58778	-1.02119	0.00323827	0.334133	-4.73043	-1.19786	2.54877e-05	0.00107674	0.746643	0.334259	0.191126	0.746643	0.334259	0.191126	38	18	9	0.153915	0.057384	0.029124	0.404213	0.149799	0.075608
242584	NM_146254,XM_006503077,XM_006503078,XM_017320216,XM_017320218,XM_030253558,XM_030253559,XM_030253560,XM_030253561,XM_030253562,XR_376318,XR_376319	Wdr78	WD repeat domain 78	protein_coding	NP_666366.4;XP_006503140.1;XP_006503141.1;XP_017175705.1;XP_017175707.1;XP_030109418.1;XP_030109419.1;XP_030109420.1;XP_030109421.1;XP_030109422.1	2385328	.	2.46767	0.553389	3.86541e-05	0.0195955	1.30349	-0.0278588	0.292361	0.78306	0.864411	1.59832	1.04982	0.864411	1.59832	1.04982	46	140	68	0.195541	0.490122	0.252753	0.513533	1.27944	0.65616
242608	NM_001285956,NM_001285958,NM_172874,XM_006503092,XM_011240532,XM_011240534,XM_030253568	Podn	podocan	protein_coding	NP_001272885.1;NP_001272887.1;NP_766462.2;XP_006503155.1;XP_011238834.1;XP_011238836.1;XP_030109428.1	2674939	.	-2.27461	-1.4785	0.0285161	0.879783	-3.63973	-1.63072	0.00190528	0.0323819	0.549734	0.266384	0.171098	0.549734	0.266384	0.171098	26	14	8	0.101074	0.042804	0.025399	0.26544	0.111737	0.065937
242705	NM_001305399,NM_177733,XM_030253574	E2f2	E2F transcription factor 2	protein_coding	NP_001292328.1;NP_808401.1;XP_030109434.1	1096341	.	-1.50972	6.80376	0.00400809	0.365738	-3.12505	6.47108	7.75288e-15	2.94771e-12	7.08089	6.49202	5.45943	7.08089	6.49202	5.45943	7533	6145	2732	25.3617	16.8602	7.95335	66.6048	44.0126	20.6473
242726	NM_153106	Padi6	peptidyl arginine deiminase, type VI	protein_coding	NP_694746.2	2655198	.	2.98922	-2.4648	0.0760833	1	5.38588	-1.88131	0.000421961	0.0102541	0.0994382	0.283655	0.478697	0.0994383	0.283655	0.478697	4	15	25	0.024354	0.081997	0.148162	0.063959	0.214048	0.384636
242894	NM_001004365,NM_001310504,XM_006535713,XM_011249768,XM_017320880,XM_030254498	Actr3b	ARP3 actin-related protein 3B	protein_coding	NP_001004365.1;NP_001297433.1;XP_006535776.2;XP_011248070.1;XP_017176369.1;XP_030110358.1	2661120	.	-1.10155	-0.71443	0.762208	1	-2.39689	-1.12679	0.0112329	0.120447	0.683946	0.632668	0.324039	0.683946	0.632668	0.324039	34	38	16	0.255294	0.227822	0.105871	0.670452	0.594719	0.274847
243168	NM_001163486,NM_198030	Hsd17b13	hydroxysteroid (17-beta) dehydrogenase 13	protein_coding	NP_001156958.1;NP_932147.2	2140804	.	-1.14175	3.83644	0.380563	1	-2.37218	3.43664	2.69343e-08	2.80887e-06	4.01782	3.83912	2.88868	4.01782	3.83912	2.88868	852	919	407	8.34167	7.72783	3.56616	21.9069	20.1731	9.25793
243374	NM_001077410,NM_001286629,NM_212486,XM_006506079	Gimap8	GTPase, IMAP family member 8	protein_coding	NP_001070878.1;NP_001273558.1;NP_997651.1;XP_006506142.1	2685303	.	-1.88029	-1.55263	0.100087	1	-6.33976	-1.92142	0.000421961	0.0102541	0.496	0.283655	0.0880839	0.496	0.283655	0.0880839	23	15	4	0.099881	0.051454	0.011614	0.262307	0.134319	0.03015
243547	NM_001159507,XM_006506102,XM_006506103,XM_006506104,XM_011241351,XR_003956197,XR_003956198	Grip2	glutamate receptor interacting protein 2	protein_coding	NP_001152979.1;XP_006506165.2;XP_006506166.1;XP_006506167.1;XP_011239653.1	2681173	.	-1.13019	2.87636	0.447133	1	-2.09738	2.52502	6.68205e-06	0.000353471	3.13093	2.97561	2.23228	3.13093	2.97561	2.23228	435	474	235	1.36232	1.17305	0.637403	3.57774	3.06219	1.65473
243653	NM_001347475,NM_175526	Clec1a	C-type lectin domain family 1, member a	protein_coding	NP_001334404.1;NP_780735.2	2444151	.	-1.83608	0.443684	0.00518753	0.399462	-2.07166	0.389587	0.00099895	0.0196031	1.44911	0.957189	0.875141	1.44911	0.957189	0.875141	97	65	53	0.481897	0.261258	0.227786	1.26556	0.681999	0.591344
243725	NM_001363809,NM_181595,NR_156747,XM_006505070,XM_006505071,XM_006505072,XM_006505073,XM_006505075,XM_006505076,XM_006505078,XM_006505080,XM_006505082,XM_011241059,XM_017321590,XM_017321591,XR_003956199	Ppp1r9a	protein phosphatase 1, regulatory subunit 9A	protein_coding	NP_001350738.1;NP_853626.1;XP_006505133.1;XP_006505134.1;XP_006505135.1;XP_006505136.1;XP_006505138.1;XP_006505139.1;XP_006505141.1;XP_006505143.1;XP_006505145.1;XP_011239361.1;XP_017177079.1;XP_017177080.1	2442401	.	-1.33196	1.44014	0.121853	1	-2.4652	1.12545	5.30356e-06	0.00028979	2.02443	1.72383	1.16569	2.02443	1.72383	1.16569	172	159	79	0.252395	0.20514	0.097781	0.662841	0.535508	0.253844
243937	NM_172385,XM_011250580,XM_017322240,XM_017322241,XM_017322242,XM_017322243,XM_017322244,XM_017322245,XM_017322246,XM_017322247,XM_017322248,XM_017322249,XM_017322250,XM_030242573	Zfp536	zinc finger protein 536	protein_coding	NP_759017.1;XP_011248882.1;XP_017177729.1;XP_017177730.1;XP_017177731.1;XP_017177732.1;XP_017177733.1;XP_017177734.1;XP_017177735.1;XP_017177736.1;XP_017177737.1;XP_017177738.1;XP_017177739.1;XP_030098433.1	1926102	.	-1.19927	-0.618315	0.561773	1	-2.14586	-0.928632	0.0207928	0.186288	0.746643	0.646084	0.39483	0.746643	0.646084	0.39483	38	39	20	0.040418	0.033945	0.018196	0.106146	0.088613	0.047237
243958	NM_172900,XM_006540860,XM_006540861,XM_006540863,XM_030242574,XR_003946475	Siglecg	sialic acid binding Ig-like lectin G	protein_coding	NP_766488.2;XP_006540923.1;XP_006540924.1;XP_006540926.1;XP_030098434.1	2443630	.	-1.16868	2.01255	0.374934	1	-3.51218	1.48308	4.65539e-11	8.49608e-09	2.41063	2.23072	1.15554	2.41063	2.23072	1.15554	242	255	78	1.34385	1.16733	0.373699	3.52923	3.04725	0.970144
244310	NM_001145965,NM_172910,XM_006508781,XM_006508782,XM_006508783,XM_017312785,XM_030243529,XM_030243530	Dlgap2	DLG associated protein 2	protein_coding	NP_001139437.1;NP_766498.2;XP_006508844.1;XP_006508845.1;XP_006508846.1;XP_017168274.1;XP_030099389.1;XP_030099390.1	2443181	.	-2.03352	-0.593516	0.0123053	0.623809	-3.00759	-0.744708	0.000389741	0.00962217	0.89241	0.505956	0.359868	0.89241	0.505956	0.359868	48	29	18	0.033115	0.016169	0.010428	0.086967	0.042209	0.027071
245020	NM_001101483,XM_030244387	Slc35g2	solute carrier family 35, member G2	protein_coding	NP_001094953.1;XP_030100247.1	2685365	.	-1.52915	-0.503064	0.118541	1	-2.00014	-0.634981	0.0151306	0.15114	0.864411	0.619126	0.494901	0.864411	0.619126	0.494901	46	37	26	0.281207	0.307783	0.230631	0.738508	0.803452	0.598729
245128	NM_001004153,XM_006539984	AU018091	expressed sequence AU018091	protein_coding	NP_001004153.2;XP_006540047.1	2142124	.	-1.42564	2.56793	0.0278296	0.866724	-2.24861	2.33287	1.30795e-06	8.68005e-05	2.98903	2.55261	2.03031	2.98903	2.55261	2.03031	389	336	196	1.84563	1.2989	0.806042	4.84699	3.3907	2.09253
245240	NM_173434	9930111J21Rik2	RIKEN cDNA 9930111J21 gene 2	protein_coding	NP_775610.1	3711310	.	-1.29114	1.27383	0.171548	1	-2.75662	0.895305	1.00734e-06	6.83635e-05	1.88507	1.62566	0.982467	1.88507	1.62566	0.982467	151	144	62	1.01946	0.789729	0.363438	2.67729	2.06155	0.943502
245596	NM_001080549,NM_001290459	Hdx	highly divergent homeobox	protein_coding	NP_001074018.1;NP_001277388.1	2685226	.	-1.09423	-1.18187	0.803068	1	-6.61401	-1.87465	0.000264517	0.00714119	0.514135	0.47622	0.0880839	0.514135	0.47622	0.0880839	24	27	4	0.087162	0.082359	0.012918	0.228905	0.214994	0.033535
245684	NM_001310719,NM_177751,XM_006528861,XM_011247826,XM_017318507,XM_017318508,XM_030251352	Cnksr2	connector enhancer of kinase suppressor of Ras 2	protein_coding	NP_001297648.1;NP_808419.1;XP_006528924.1;XP_011246128.1;XP_017173996.1;XP_017173997.1;XP_030107212.1	2661175	.	1.51525	-2.22232	0.430494	1	3.0579	-1.6001	0.00778622	0.0931793	0.192462	0.283655	0.526773	0.192462	0.283655	0.526773	8	15	28	0.016761	0.028135	0.057231	0.044019	0.073445	0.148574
258198	NM_207695	Olfr224	olfactory receptor 224	protein_coding	NP_997578.1	3030058	.	-3.03216	-2.2971	0.0347041	0.960604	1.35012	-1.51586	0.457819	0.901393	0.342083	0.120232	0.445733	0.342083	0.120232	0.445733	15	6	23	0.124942	0.03945	0.167338	0.328122	0.102982	0.434417
260301	NM_153114,XM_017320815,XM_017320818	Otos	otospiralin	protein_coding	NP_694754.1;XP_017176304.1;XP_017176307.1	2672814	.	-2.03133	-0.744917	0.0168426	0.718172	-1.13299	-0.40638	0.652588	0.982185	0.821367	0.461119	0.745705	0.821367	0.461119	0.745705	43	26	43	0.78255	0.429926	0.863914	2.05513	1.1223	2.24276
260315	NM_001081035,NM_001368815,XM_006513676,XM_006513677,XM_006513679,XM_006513680,XM_006513681,XM_011243454,XM_017313945,XM_017313946,XM_017313948	Nav3	neuron navigator 3	protein_coding	NP_001074504.1;NP_001355744.1;XP_006513739.1;XP_006513740.1;XP_006513742.1;XP_006513743.1;XP_006513744.1;XP_011241756.1;XP_017169434.1;XP_017169435.1;XP_017169437.1	2183703	.	-1.23196	5.58467	0.148289	1	-2.4044	5.22912	2.40596e-09	3.20503e-07	5.75345	5.45868	4.52478	5.75345	5.45868	4.52478	2968	2967	1399	4.84948	3.95937	2.0003	12.7357	10.3357	5.19288
268379	NM_178259,XM_006514706	Abca13	ATP-binding cassette, sub-family A (ABC1), member 13	protein_coding	NP_839990.2;XP_006514769.2	2388707	.	1.01492	-0.901429	1	1	-3.48941	-1.52064	0.00188854	0.0322412	0.584475	0.591655	0.191126	0.584475	0.591655	0.191126	28	35	9	0.027555	0.028737	0.00829	0.072365	0.075018	0.021521
268491	NM_001127576,XM_006533415,XM_006533416	Meioc	meiosis specific with coiled-coil domain	protein_coding	NP_001121048.1;XP_006533478.1;XP_006533479.1	2686410	.	3.8976	-2.98493	0.0727117	1	5.47287	-2.66942	0.0160841	0.156902	0.0505757	0.195158	0.268568	0.0505757	0.195158	0.268568	2	10	13	0.006854	0.027446	0.043009	0.017999	0.071646	0.111656
268527	NM_001252071,NM_015764,XM_006515093,XM_006515094,XM_006515095,XM_006515096,XM_006515097,XM_006515098,XM_006515099,XM_006515100,XM_006515101,XM_006515103,XM_006515104,XM_006515105,XM_006515106,XM_006515107,XM_030246728,XR_381189,XR_381190,XR_381191,XR_872413	Greb1	gene regulated by estrogen in breast cancer protein	protein_coding	NP_001239000.1;NP_056579.2;XP_006515156.1;XP_006515157.1;XP_006515158.1;XP_006515159.1;XP_006515160.1;XP_006515161.1;XP_006515162.1;XP_006515163.1;XP_006515164.1;XP_006515166.1;XP_006515167.1;XP_006515168.1;XP_006515169.1;XP_006515170.1;XP_030102588.1	2149712	.	6.71855	0.449035	8.54371e-14	2.31856e-10	3.37524	-0.349248	2.1164e-05	0.000930704	0.421094	1.71749	1.10365	0.421094	1.71749	1.10365	19	158	73	0.035264	0.251258	0.123025	0.09261	0.655896	0.31938
268709	NM_001360337,NM_001360338,NM_001360339,NM_183187,XM_006518021,XM_006518022,XM_030247825	Fam107a	family with sequence similarity 107, member A	protein_coding	NP_001347266.1;NP_001347267.1;NP_001347268.1;NP_899010.1;XP_006518084.1;XP_006518085.1;XP_030103685.1	3041256	.	-1.17163	4.30396	0.284775	1	-2.24582	3.94524	9.46455e-08	8.6798e-06	4.47781	4.26034	3.38889	4.47781	4.26034	3.38889	1193	1254	602	6.47438	5.56424	2.87079	17.003	14.5252	7.45273
269120	NM_001160420,NM_001160421,NM_001160422,NM_054076,XM_006529660,XM_006529661,XM_011248028,XM_030254578,XM_030254587,XM_030254589,XR_878322	Optc	opticin	protein_coding	NP_001153892.1;NP_001153893.1;NP_001153894.1;NP_473417.2;XP_006529723.1;XP_006529724.1;XP_011246330.1;XP_030110438.1;XP_030110447.1;XP_030110449.1	2151113	.	-1.08331	-1.29134	0.894526	1	-3.08229	-1.79511	0.00903825	0.104003	0.477635	0.445859	0.171098	0.477635	0.445859	0.171098	22	25	8	0.13267	0.111913	0.034833	0.348418	0.292143	0.090429
269365	gene-Rps19-ps7	Rps19-ps7	ribosomal protein S19, pseudogene 7	pseudogene	.	3652235	.	-4.20006	-2.47859	0.0103193	0.571652	-1.96739	-2.19143	0.154702	0.598681	0.321636	0.0812577	0.171098	0.321636	0.0812577	0.171098	14	4	8	0.43174	0.096111	0.214173	1.13384	0.250893	0.556005
269902	NM_177764	Vmn2r57	vomeronasal 2, receptor 57	protein_coding	NP_808432.2	3703084	.	4.15169	-1.87322	0.00285251	0.317429	3.47128	-2.06157	0.0101133	0.112569	0.123263	0.461119	0.39483	0.123263	0.461119	0.39483	5	26	20	0.030117	0.128953	0.106664	0.079094	0.336625	0.276905
271305	NM_001081166,NM_001356573,NR_030731,XM_006521034,XM_017316654,XM_017316655,XR_003951399	Phf21b	PHD finger protein 21B	protein_coding	NP_001074635.2;NP_001343502.1;XP_006521097.1;XP_017172143.1;XP_017172144.1	2443812	.	2.51621	-1.78393	0.0306351	0.913547	1.86225	-2.05373	0.257411	0.746197	0.192462	0.445859	0.342065	0.192462	0.445859	0.342065	8	25	17	0.03367	0.086704	0.063109	0.088422	0.226335	0.163835
272636	NM_177775,XM_006511221,XM_011242752	Esyt3	extended synaptotagmin-like protein 3	protein_coding	NP_808443.2;XP_006511284.1;XP_011241054.1	1098699	.	-2.71057	-1.89358	0.0246357	0.847981	-2.04808	-1.75951	0.0925345	0.460101	0.440188	0.176788	0.230367	0.440188	0.176788	0.230367	20	9	11	0.060688	0.021999	0.028288	0.159379	0.057427	0.073438
276829	NM_177776,XM_006533469,XM_006533470	Smtnl2	smoothelin-like 2	protein_coding	NP_808444.1;XP_006533532.1;XP_006533533.1	2442764	.	2.98922	-2.4648	0.0760833	1	4.52869	-2.06418	0.00268218	0.0422346	0.0994382	0.283655	0.411998	0.0994383	0.283655	0.411998	4	15	21	0.016376	0.057343	0.086157	0.043006	0.149692	0.223669
276952	NM_001013386,NM_001361566,NM_001361567,NM_001361568,XM_030246055	Rasl10b	RAS-like, family 10, member B	protein_coding	NP_001013404.1;NP_001348495.1;NP_001348496.1;NP_001348497.1;XP_030101915.1	2685575	.	2.0868	-2.52228	0.258407	1	2.95402	-2.21606	0.0347041	0.257562	0.123263	0.248905	0.342065	0.123263	0.248905	0.342065	5	13	17	0.021957	0.047355	0.065483	0.057664	0.123617	0.169998
277414	NM_001025246,NM_001356535,NM_001356536,NM_001356537,NR_151503,XM_006499681,XM_006499685,XM_017318948,XM_017318949,XM_030251697,XM_030251698,XM_030251699,XM_030251700,XM_030251702	Trp53i11	transformation related protein 53 inducible protein 11	protein_coding	NP_001020417.1;NP_001343464.1;NP_001343465.1;NP_001343466.1;XP_006499744.1;XP_006499748.1;XP_017174437.1;XP_017174438.1;XP_030107557.1;XP_030107558.1;XP_030107559.1;XP_030107560.1;XP_030107562.1	2670995	.	-1.45264	-1.25173	0.305676	1	-2.92133	-1.55942	0.00778622	0.0931793	0.549734	0.399083	0.21088	0.549734	0.399083	0.21088	26	22	10	0.141826	0.091813	0.021757	0.372462	0.239673	0.056483
278672	NM_183389,XM_006519077,XM_006519079,XM_011245082,XM_011245083,XM_017316041,XM_017316042,XM_017316043,XM_017316044,XM_030247843,XM_030247844,XM_030247845,XR_874345	Duxbl1	double homeobox B-like 1	protein_coding	NP_899245.1;XP_006519140.1;XP_006519142.1;XP_011243384.1;XP_011243385.1;XP_017171530.1;XP_017171531.1;XP_017171532.1;XP_017171533.1;XP_030103703.1;XP_030103704.1;XP_030103705.1	1916048	.	-1.54805	-0.925397	0.17783	1	-2.39689	-1.12679	0.0112329	0.120447	0.683946	0.47622	0.324039	0.683946	0.47622	0.324039	34	27	16	0.224016	0.142728	0.069621	0.588309	0.372585	0.180739
278725	NR_045722,NR_045723	E130310I04Rik	RIKEN cDNA E130310I04 gene	lncRNA	.	3046461	.	1.01484	-2.01309	1	1	-4.3838	-2.6388	0.0264707	0.216905	0.27985	0.283655	0.066562	0.27985	0.283655	0.066562	12	15	3	0.054525	0.055856	0.008385	0.143195	0.145808	0.021767
319172	NM_175660	H2ac4	histone cluster 1, H2ab	protein_coding	NP_783591.2	2448306	.	1.13576	-1.6492	0.878452	1	-4.14581	-2.36091	0.0161862	0.156902	0.342083	0.383148	0.0880839	0.342083	0.383148	0.0880839	15	21	4	0.462574	0.535086	0.099418	1.21481	1.39681	0.258094
319388	XR_001778626,XR_003947581	Irx3os	iroquois homeobox 3, opposite strand, transcript variant X1	lncRNA	.	2441953	.	-1.40649	0.00608883	0.150509	1	-2.06845	-0.193286	0.00523948	0.0703093	1.09876	0.856913	0.633085	1.09876	0.856913	0.633085	64	56	35	0.283583	0.202294	0.133572	0.744747	0.528078	0.346759
319446	NM_001301204,NM_001301205,NM_176913,XM_006531081	Dpep2	dipeptidase 2	protein_coding	NP_001288133.1;NP_001288134.1;NP_795887.2;XP_006531144.1	2442042	.	-1.90291	-0.561051	0.0233022	0.830595	-3.00759	-0.744708	0.000389741	0.00962217	0.89241	0.535092	0.359868	0.89241	0.535092	0.359868	48	31	18	0.394677	0.200176	0.125609	1.0365	0.52255	0.326088
319454	NR_045312,NR_045313	Rptoros	regulatory associated protein of MTOR, complex 1, opposite strand	lncRNA	.	2442055	.	-2.16652	-1.6191	0.0439575	1	-1.0425	-1.20055	1	1	0.496	0.248905	0.478697	0.496	0.248905	0.478697	23	13	25	0.28743	0.124714	0.263528	0.75485	0.32556	0.684132
319555	NM_176940,XM_006531086,XM_006531087,XM_006531088,XM_006531089,XM_006531090,XM_030243605,XM_030243606,XM_030243607,XR_003947304,XR_003947305,XR_003947306	Nwd1	NACHT and WD repeat domain containing 1	protein_coding	NP_795914.3;XP_006531149.1;XP_006531150.1;XP_006531151.1;XP_006531152.1;XP_006531153.1;XP_030099465.1;XP_030099466.1;XP_030099467.1	2442268	.	-2.0353	-0.456429	0.00815017	0.519612	-2.8488	-0.588585	0.000275399	0.00735875	0.960119	0.549442	0.411998	0.960119	0.549442	0.411998	53	32	21	0.078547	0.039811	0.02791	0.206279	0.103924	0.072456
319634	NM_176965,XM_017314592,XM_017314594,XM_017314595,XM_017314599,XM_017314600,XM_017314601,XM_030246079,XM_030246080,XM_030246081,XM_030246082,XM_030246083,XM_030246084,XM_030246085,XR_003949461,XR_003949462	Efcab5	EF-hand calcium binding domain 5	protein_coding	NP_795939.2;XP_017170081.1;XP_017170083.1;XP_017170084.1;XP_017170088.1;XP_017170089.1;XP_017170090.1;XP_030101939.1;XP_030101940.1;XP_030101941.1;XP_030101942.1;XP_030101943.1;XP_030101944.1;XP_030101945.1	2442440	.	1.06322	0.658761	0.796877	1	-2.21035	0.157223	0.000804098	0.0167712	1.32105	1.37482	0.745705	1.32105	1.37482	0.745705	84	110	43	0.20838	0.229495	0.064294	0.547248	0.599085	0.166911
319743	XR_376544,XR_376545,XR_376547,XR_376548,XR_376549	9630013D21Rik	RIKEN cDNA 9630013D21 gene, transcript variant X1	lncRNA	.	2442649	.	-1.33018	-0.613343	0.332943	1	-2.25845	-0.881355	0.0125613	0.130624	0.776999	0.619126	0.39483	0.776999	0.619126	0.39483	40	37	20	0.54857	0.398152	0.224184	1.44066	1.03936	0.581993
319760	NR_038047,NR_038048,NR_038049,NR_038050	D130020L05Rik	RIKEN cDNA D130020L05 gene	lncRNA	.	2450270	.	2.31851	-0.528938	0.00342381	0.335979	3.15677	-0.219505	2.22576e-05	0.000964849	0.477635	0.9355	1.16569	0.477635	0.9355	1.16569	22	63	79	0.118596	0.286338	0.402249	0.311456	0.74747	1.04426
319772	NM_177000,XM_006504709,XM_006504710,XM_006504711,XM_017320924	C130050O18Rik	RIKEN cDNA C130050O18 gene	protein_coding	NP_795974.2;XP_006504772.1;XP_006504773.1;XP_006504774.1;XP_017176413.1	2442694	.	-1.00063	-1.92245	1	1	-4.74559	-2.56345	0.016576	0.158984	0.300894	0.300721	0.066562	0.300894	0.300721	0.066562	13	16	3	0.066568	0.071801	0.015599	0.174821	0.187432	0.040495
319786	NR_033340	B930059L03Rik	RIKEN cDNA B930059L03 gene	lncRNA	.	2442724	.	-1.8853	-1.73704	0.152171	1	-3.71785	-1.97489	0.00432709	0.060699	0.440188	0.248905	0.130188	0.440188	0.248905	0.130188	20	13	6	0.242422	0.125451	0.059197	0.63665	0.327482	0.153679
319942	NM_177039,XM_006515980,XM_006515981	A530016L24Rik	RIKEN cDNA A530016L24 gene	protein_coding	NP_796013.1;XP_006516043.1;XP_006516044.1	2443020	.	-4.20006	-2.47859	0.0103193	0.571652	-7.50203	-2.56043	0.00339444	0.0506529	0.321636	0.0812577	0.0447141	0.321636	0.0812577	0.0447141	14	4	2	0.085725	0.018776	0.010032	0.22513	0.049014	0.026045
319960	NR_015574	4930513N10Rik	RIKEN cDNA 4930513N10 gene	lncRNA	.	2443064	.	1.15745	-2.57759	1	1	2.74375	-1.87389	0.0348449	0.257562	0.169763	0.195158	0.428964	0.169763	0.195158	0.428964	7	10	22	0.038498	0.046192	0.110016	0.101104	0.120581	0.285608
320111	NM_178774,NR_028280	Prr18	proline rich 18	protein_coding	NP_848889.3	2443403	.	-1.08331	-1.29134	0.894526	1	-3.51442	-1.83675	0.00429585	0.06054	0.477635	0.445859	0.150788	0.477635	0.445859	0.150788	22	25	7	0.103716	0.09719	0.02622	0.272378	0.25371	0.068068
320116	NM_177075	Fndc9	fibronectin type III domain containing 9	protein_coding	NP_796049.1	2443410	.	2.5074	-1.63749	0.0195301	0.755551	-1.68494	-2.64801	0.472	0.905403	0.214811	0.491165	0.130188	0.214811	0.491165	0.130188	9	28	6	0.060528	0.158557	0.037134	0.158958	0.413906	0.096402
320118	NM_001199632,NM_177076,XM_006535728,XM_011249769,XM_011249770,XM_011249771,XM_011249772	Fbxl13	F-box and leucine-rich repeat protein 13	protein_coding	NP_001186561.1;NP_796050.2;XP_006535791.1;XP_011248071.1;XP_011248072.1;XP_011248073.1;XP_011248074.1	2443416	.	-1.44034	-0.409342	0.188555	1	-3.00759	-0.744708	0.000389741	0.00962217	0.89241	0.672547	0.359868	0.89241	0.672547	0.359868	48	41	18	0.257805	0.161119	0.085549	0.677048	0.420592	0.22209
320181	NM_001165965,NM_177091,XM_011240139,XM_030252643	Fndc7	fibronectin type III domain containing 7	protein_coding	NP_001159437.1;NP_796065.2;XP_011238441.1;XP_030108503.1	2443535	.	-1.29776	0.907523	0.206074	1	-2.32337	0.602996	9.00275e-05	0.0030426	1.62628	1.38285	0.92383	1.62628	1.38285	0.92383	117	111	57	0.498308	0.379992	0.160633	1.30866	0.991948	0.417012
320214	NM_001081025,XM_006522245	Maats1	MYCBP-associated, testis expressed 1	protein_coding	NP_001074494.1;XP_006522308.1	2443598	.	1.12736	-0.480907	0.716732	1	-2.38929	-1.04831	0.0101184	0.112569	0.715635	0.785968	0.342065	0.715635	0.785968	0.342065	36	50	17	0.207469	0.23621	0.084136	0.544856	0.616614	0.218421
320586	NR_015491	A630089N07Rik	RIKEN cDNA A630089N07 gene	lncRNA	.	2444323	.	-1.12863	-0.0654758	0.656171	1	-2.95606	-0.550936	0.000155023	0.00464558	0.986337	0.902343	0.411998	0.986337	0.902343	0.411998	55	60	21	0.413735	0.367893	0.134602	1.08655	0.960367	0.349434
320604	NM_001290138,NM_001290141,NM_177203,NR_110776,NR_110780,NR_110781,XM_006501571,XM_006501572,XM_006501575,XM_017319613,XM_017319614	Ccdc169	coiled-coil domain containing 169	protein_coding	NP_001277067.1;NP_001277070.1;NP_796177.2;XP_006501634.1;XP_006501635.1;XP_006501638.1;XP_017175102.1;XP_017175103.1	2444356	.	2.4897	-1.27125	0.0124967	0.630014	2.33971	-1.33474	0.0251301	0.210378	0.27985	0.619126	0.588478	0.27985	0.619126	0.588478	12	37	32	0.108615	0.168006	0.15479	0.285245	0.438571	0.401843
320685	NM_001161515,NM_001161516,NM_178788,NR_027759,XM_006509442,XR_003947308	Dctd	dCMP deaminase	protein_coding	NP_001154987.1;NP_001154988.1;NP_848903.2;XP_006509505.1	2444529	.	-1.21515	1.87618	0.262473	1	-2.48711	1.49886	8.77807e-07	6.06817e-05	2.32076	2.10034	1.38151	2.32076	2.10034	1.38151	224	227	102	1.67793	1.32809	0.639375	4.4066	3.4669	1.65985
320919	NR_138587	A230107N01Rik	RIKEN cDNA A230107N01 gene	lncRNA	.	2445042	.	3.33957	-1.86922	0.00903825	0.533812	1.89418	-2.38674	0.258407	0.746197	0.1467	0.445859	0.268568	0.1467	0.445859	0.268568	6	25	13	0.038731	0.141179	0.07486	0.101716	0.368539	0.194341
320923	NM_177293,XM_006528088,XM_006528089,XR_878106	Map7d3	MAP7 domain containing 3	protein_coding	NP_796267.2;XP_006528151.1;XP_006528152.1	2445051	.	-2.11805	-0.556187	0.00788991	0.517953	-1.57206	-0.396661	0.106102	0.497398	0.919876	0.505956	0.647653	0.919876	0.505956	0.647653	50	29	36	0.273606	0.104489	0.140962	0.718542	0.272763	0.365945
320997	NM_177307,XM_006524423	Cyp4f39	cytochrome P450, family 4, subfamily f, polypeptide 39	protein_coding	NP_796281.1;XP_006524486.1	2445210	.	-1.01411	-1.83715	1	1	-7.50203	-2.56043	0.00339444	0.0506529	0.321636	0.317587	0.0447141	0.321636	0.317587	0.0447141	14	17	2	0.083061	0.086119	0.010807	0.218135	0.224808	0.028054
326618	NM_001001491	Tpm4	tropomyosin 4	protein_coding	NP_001001491.1	2449202	.	-1.26058	8.74571	0.103033	1	-2.22216	8.43918	2.8033e-08	2.89041e-06	8.90602	8.57271	7.75772	8.90602	8.57271	7.75772	26835	26217	13687	207.835	165.745	92.2394	545.816	432.668	239.458
326623	NM_177371	Tnfsf15	tumor necrosis factor (ligand) superfamily, member 15	protein_coding	NP_796345.4	2180140	.	-1.51445	1.21481	0.028848	0.885811	-3.57827	0.841369	1.90199e-09	2.60987e-07	1.91267	1.49831	0.824751	1.91267	1.49831	0.824751	155	126	49	0.435535	0.288715	0.119644	1.1438	0.753675	0.310602
327762	NM_177372,NR_152862,XR_380405	Dna2	DNA replication helicase/nuclease 2	protein_coding	NP_796346.2	2443732	.	-1.25888	1.56424	0.200265	1	-2.0727	1.29061	0.000115582	0.00369122	2.09239	1.84511	1.36398	2.09239	1.84511	1.36398	183	179	100	0.692672	0.557943	0.333884	1.8191	1.45648	0.866781
327812	NR_038032	Gm15663	predicted gene 15663	lncRNA	.	3783105	.	-1.5303	-2.49805	0.499675	1	-5.37639	-2.88783	0.0267805	0.218677	0.236818	0.158182	0.0447141	0.236818	0.158182	0.0447141	10	8	2	0.046067	0.032806	0.007344	0.120981	0.085637	0.019065
327954	NM_001081330,XM_006533552,XM_006533554,XM_006533559,XM_006533560,XM_011249074,XM_011249075,XM_011249077,XM_011249079,XM_011249081,XM_017314611,XM_030246089,XM_030246090,XM_030246092,XR_003949463	Dnah2	dynein, axonemal, heavy chain 2	protein_coding	NP_001074799.1;XP_006533615.1;XP_006533617.1;XP_006533622.1;XP_006533623.1;XP_011247376.1;XP_011247377.1;XP_011247379.1;XP_011247381.1;XP_011247383.1;XP_017170100.1;XP_030101949.1;XP_030101950.1;XP_030101952.1	107731	.	-1.69468	-0.144496	0.0351791	0.966076	-2.1249	-0.249953	0.00409127	0.0585154	1.07452	0.72406	0.603501	1.07452	0.72406	0.603501	62	45	33	0.068581	0.039923	0.029998	0.18011	0.104219	0.077878
328166	XR_381995	Gm26583	predicted gene, 26583	lncRNA	.	5477077	.	2.38425	-2.97959	0.2392	1	4.28325	-2.45836	0.016576	0.158984	0.0752138	0.176788	0.305785	0.0752138	0.176788	0.305785	3	9	15	0.005485	0.014594	0.026832	0.014404	0.038098	0.069656
328186	NR_045170	Gm10336	predicted gene 10336	lncRNA	.	3642355	.	-3.38515	-1.19356	0.000430003	0.0980944	-5.03335	-1.28545	2.16324e-05	0.000944477	0.715635	0.248905	0.171098	0.715635	0.248905	0.171098	36	13	8	0.151585	0.042331	0.029528	0.398093	0.110503	0.076656
328320	XR_382815	Gm807	predicted gene 807	lncRNA	.	2685653	.	2.7587	-0.705368	0.000645307	0.122676	1.55318	-1.23955	0.230971	0.717363	0.382129	0.879807	0.557955	0.382129	0.879807	0.557955	17	58	30	0.150944	0.436162	0.241551	0.396409	1.13858	0.627078
328561	NM_177820,XM_006521088	Apol10b	apolipoprotein L 10B	protein_coding	NP_808488.2;XP_006521151.1	3043522	.	-1.51108	2.63023	0.0102745	0.571652	-2.63284	2.36284	8.89412e-09	1.06788e-06	3.074	2.56326	1.93257	3.074	2.56326	1.93257	416	339	179	3.25635	2.18199	1.27198	8.55184	5.69596	3.30212
328963	NR_045401	G630071F17Rik	RIKEN cDNA G630071F17 gene	lncRNA	.	5439412	.	-1.33926	-2.20438	0.694067	1	-4.3838	-2.6388	0.0264707	0.216905	0.27985	0.213297	0.066562	0.27985	0.213297	0.066562	12	11	3	0.06077	0.046367	0.012856	0.159595	0.121037	0.033376
328968	NR_045402	Carmn	cardiac mesoderm enhancer-associated non-coding RNA	lncRNA	.	4439832	.	-1.17129	0.973903	0.435152	1	-2.49829	0.572316	2.37312e-05	0.00101665	1.62628	1.47594	0.875141	1.62628	1.47594	0.875141	117	123	53	1.39109	1.19719	0.551044	3.65328	3.12521	1.43054
329065	NM_183216	Scd4	stearoyl-coenzyme A desaturase 4	protein_coding	NP_899039.2	2670997	.	1.75868	1.78103	0.00137223	0.201962	-4.72469	0.597423	1.30497e-11	2.67593e-09	1.79152	2.41441	0.603501	1.79152	2.41441	0.603501	138	299	33	0.72926	1.28931	0.148841	1.91518	3.36569	0.386398
329160	NR_024325,NR_024326	9130024F11Rik	RIKEN cDNA 9130024F11 gene	lncRNA	.	1926150	.	-1.08091	0.472391	0.73436	1	-2.70643	-0.0134117	7.38468e-05	0.00258677	1.26861	1.20392	0.603501	1.26861	1.20392	0.603501	79	90	33	0.340339	0.366511	0.125018	0.8938	0.956757	0.324552
329375	NM_001166705	Cfap77	cilia and flagella associated protein 77	protein_coding	NP_001160177.1	2685669	.	2.50033	-1.50469	0.0174197	0.719038	1.75574	-1.82443	0.232679	0.718417	0.236818	0.535092	0.39483	0.236818	0.535092	0.39483	10	31	20	0.17049	0.438471	0.293504	0.447742	1.14461	0.761951
329496	NR_126479	Gm13986	predicted gene 13986	lncRNA	.	3651937	.	-1.02814	0.707262	0.920161	1	-2.63902	0.195202	4.3055e-05	0.00164041	1.39141	1.36674	0.690494	1.39141	1.36674	0.690494	91	109	39	0.42557	0.415368	0.158993	1.11763	1.0843	0.412754
329731	NM_183224,XM_017319625,XM_017319626	Tafa3	TAFA chemokine like family member 3	protein_coding	NP_899047.1;XP_017175114.1;XP_017175115.1	3046463	.	3.97654	-2.18933	0.0153481	0.697549	1.52854	-2.99888	0.559728	0.947653	0.0994382	0.367035	0.150788	0.0994383	0.367035	0.150788	4	20	7	0.009911	0.052517	0.018357	0.026027	0.137093	0.047657
329753	NR_040552	9830132P13Rik	RIKEN cDNA 9830132P13 gene	lncRNA	.	5439414	.	-1.97309	-0.0727148	0.0051337	0.399462	-5.54296	-0.416398	1.48289e-08	1.64016e-06	1.15762	0.698533	0.287296	1.15762	0.698533	0.287296	69	43	14	0.266706	0.133363	0.046485	0.700424	0.348136	0.120678
330119	NM_001081401,NM_177872,XM_017320931	Adamts3	a disintegrin-like and metallopeptidase (reprolysin type) with thrombospondin type 1 motif, 3	protein_coding	NP_001074870.1;NP_808540.2;XP_017176420.1	3045353	.	5.43542	-2.67075	0.00961124	0.549859	7.97326	-2.27988	0.000700954	0.0151032	0.0505757	0.266384	0.377455	0.0505757	0.266384	0.377455	2	14	19	0.004288	0.024208	0.034137	0.011262	0.063194	0.088621
330355	NM_001164669,XM_006506302,XR_003956215,XR_377473	Dnah6	dynein, axonemal, heavy chain 6	protein_coding	NP_001158141.1;XP_006506365.1	107744	.	4.73251	-2.35259	0.0103994	0.571652	1.73585	-3.20568	0.517394	0.927632	0.0752138	0.334259	0.130188	0.0752138	0.334259	0.130188	3	18	6	0.003379	0.0175	0.00612	0.008873	0.045682	0.015888
330627	NM_001170912,NM_001170913,NM_181853,XM_006507959,XM_006507960,XM_006507961,XM_006507962,XM_011241835	Trim66	tripartite motif-containing 66	protein_coding	NP_001164383.1;NP_001164384.1;NP_862901.3;XP_006508022.1;XP_006508023.1;XP_006508024.1;XP_006508025.1;XP_011240137.1	2152406	.	1.07364	-0.722227	0.838754	1	-3.86171	-1.41619	0.00040416	0.00990056	0.635068	0.672547	0.191126	0.635068	0.672547	0.191126	31	41	9	0.05215	0.055273	0.012813	0.136957	0.144287	0.033264
330921	NM_001033421,XM_011242563	Pate2	prostate and testis expressed 2	protein_coding	NP_001028593.1;XP_011240865.1	2685692	.	-2.30625	-2.03697	0.0682606	1	-6.19272	-2.29544	0.0024261	0.039339	0.382129	0.176788	0.066562	0.382129	0.176788	0.066562	17	9	3	0.120845	0.077305	0.015871	0.317364	0.201802	0.041202
333473	NM_001009549	Zfp36l3	zinc finger protein 36, C3H type-like 3	protein_coding	NP_001009549.1	3525151	.	1.31725	-1.45318	0.483743	1	-3.55892	-2.24098	0.0231566	0.200098	0.362245	0.461119	0.10929	0.362245	0.461119	0.10929	16	26	5	0.096587	0.12847	0.025996	0.253657	0.335363	0.067487
353346	NM_181754,XM_006516703,XM_006516704,XM_006516705,XM_011244313,XM_011244314,XM_011244315,XM_011244316,XM_030247311	Gpr141	G protein-coupled receptor 141	protein_coding	NP_861419.3;XP_006516766.1;XP_006516767.1;XP_006516768.1;XP_011242615.1;XP_011242616.1;XP_011242617.1;XP_011242618.1;XP_030103171.1	2672983	.	-1.88998	-0.809092	0.033068	0.951878	-2.05437	-0.838945	0.0185387	0.172355	0.776999	0.461119	0.428964	0.776999	0.461119	0.428964	40	26	22	0.174201	0.100005	0.082128	0.457487	0.261059	0.213208
373852	NR_015501,NR_028313,NR_028314	4833422C13Rik	RIKEN cDNA 4833422C13 gene	lncRNA	.	3603826	.	-1.23125	0.800963	0.314944	1	-2.14266	0.499334	0.000513445	0.0118913	1.53154	1.34222	0.911811	1.53154	1.34222	0.911811	106	106	56	0.792336	0.649271	0.349503	2.08084	1.69489	0.907328
378460	NM_001002842,NR_028279	Pram1	PML-RAR alpha-regulated adaptor molecule 1	protein_coding	NP_001002842.2	3576625	.	2.64517	-2.89426	0.157928	1	4.0002	-2.52435	0.0264707	0.216905	0.0752138	0.195158	0.287296	0.0752138	0.195158	0.287296	3	10	14	0.016746	0.052601	0.083024	0.043978	0.137311	0.215535
378937	NM_198119	Lrrc24	leucine rich repeat containing 24	protein_coding	NP_932787.1	3605040	.	1.96424	-1.29104	0.064366	1	2.44573	-1.08932	0.00843262	0.0983356	0.321636	0.577721	0.690494	0.321636	0.577721	0.690494	14	34	39	0.116111	0.230669	0.284513	0.30493	0.602148	0.738611
380755	NM_001033437	Lsmem1	leucine-rich single-pass membrane protein 1	protein_coding	NP_001028609.1	2685735	.	1.00428	-0.491344	1	1	-2.14586	-0.928632	0.0207928	0.186288	0.746643	0.749143	0.39483	0.746643	0.749143	0.39483	38	47	20	0.50888	0.511247	0.224115	1.33642	1.33458	0.581814
380850	NM_001256065	Gm5141	predicted gene 5141	protein_coding	NP_001242994.1	3779466	.	1.07625	0.701067	0.763622	1	-2.16263	0.200155	0.00104733	0.0203772	1.34151	1.40669	0.772538	1.34151	1.40669	0.772538	86	114	45	0.425293	0.460873	0.190587	1.11691	1.20308	0.494775
380855	NM_001013769	Rsl1	regulator of sex limited protein 1	protein_coding	NP_001013791.1	3044162	.	2.31446	0.548858	0.000122735	0.044258	-1.23573	-0.31053	0.43777	0.892854	0.89241	1.57746	0.759184	0.89241	1.57746	0.759184	48	137	44	0.378924	0.882789	0.303526	0.995131	2.30447	0.787969
380863	NM_001025606,XM_006517709,XM_011244676,XM_011244677,XM_011244678	Tmem171	transmembrane protein 171	protein_coding	NP_001020777.1;XP_006517772.1;XP_011242978.1;XP_011242979.1;XP_011242980.1	2685751	.	-4.83797	-1.83643	0.000488104	0.107324	-4.45709	-1.79022	0.000758987	0.016112	0.514135	0.120232	0.130188	0.514135	0.120232	0.130188	24	6	6	0.2957	0.042626	0.043101	0.776568	0.111272	0.111891
381066	NM_001002008,NM_001357347,XM_030249859	Zfp948	zinc finger protein 948	protein_coding	NP_001002008.1;NP_001344276.1;XP_030105719.1	3040683	.	1.0681	3.46299	0.671466	1	-2.25114	2.94536	3.87803e-07	2.96126e-05	3.54004	3.62717	2.51647	3.54004	3.62717	2.51647	596	784	300	2.88966	3.03384	1.25107	7.58884	7.91968	3.24785
381142	NM_001033446,XM_006526066	Arl14epl	ADP-ribosylation factor-like 14 effector protein-like	protein_coding	NP_001028618.1;XP_006526129.1	2685795	.	-1.57323	-1.01689	0.159905	1	-2.40548	-1.20976	0.0124967	0.130328	0.651545	0.445859	0.305785	0.651545	0.445859	0.305785	32	25	15	0.22779	0.147232	0.09981	0.598223	0.384341	0.259111
381270	NM_001045533,XM_006496112	March4	membrane-associated ring finger (C3HC4) 4	protein_coding	NP_001038998.1;XP_006496175.1	2683550	.	-1.31641	-1.91421	0.610546	1	-4.14581	-2.36091	0.0161862	0.156902	0.342083	0.266384	0.0880839	0.342083	0.266384	0.0880839	15	14	4	0.048604	0.038108	0.008874	0.127643	0.099479	0.023039
381337	NM_001126046,NM_027957,NM_201365,XM_006496116,XM_006496118,XM_006496122,XM_011238555,XM_017321436,XM_017321439,XM_017321446,XM_017321449,XM_017321451,XM_017321452,XM_030255205	Fam178b	family with sequence similarity 178, member B	protein_coding	NP_001119518.1;NP_082233.1;NP_958753.2;XP_006496179.1;XP_006496181.1;XP_006496185.1;XP_011236857.1;XP_017176925.1;XP_017176928.1;XP_017176935.1;XP_017176938.1;XP_017176940.1;XP_017176941.1;XP_030111065.1	3026913	.	2.60946	-1.11975	0.00630869	0.453282	-1.22536	-2.04064	0.707153	0.996006	0.300894	0.685599	0.249594	0.300894	0.685599	0.249594	13	42	12	0.078504	0.339785	0.062363	0.206166	0.886991	0.161897
381493	NM_199422,XM_006501631,XM_006501632,XM_006501633,XM_006501635	S100a7a	S100 calcium binding protein A7A	protein_coding	NP_955454.1;XP_006501694.1;XP_006501695.1;XP_006501696.1;XP_006501698.1	2687194	.	1.48561	-1.20091	0.254598	1	-3.34823	-2.07666	0.0101133	0.112569	0.401743	0.563651	0.130188	0.401743	0.563651	0.130188	18	33	6	0.140812	0.310257	0.080683	0.369801	0.809909	0.209458
381549	NM_001005788,XM_006503211,XM_011240568,XM_017320292	Zfp69	zinc finger protein 69	protein_coding	NP_001005788.2;XP_006503274.1;XP_011238870.1;XP_017175781.1	107794	.	2.09966	0.163812	0.00160508	0.224141	1.64953	-0.0596909	0.0466774	0.311324	0.761901	1.30041	1.10365	0.761901	1.30041	1.10365	39	101	73	0.256548	0.552227	0.416306	0.673744	1.44156	1.08075
381822	NR_037955,NR_037956	Lockd	lncRNA downstream of Cdkn1b	lncRNA	.	1915081	.	-1.59002	-0.328459	0.0899951	1	-2.13996	-0.470886	0.00629561	0.0797868	0.960119	0.672547	0.526773	0.960119	0.672547	0.526773	53	41	28	1.44857	0.89824	0.653234	3.80424	2.34481	1.69583
382083	NM_001025612,XM_030244434	Snx22	sorting nexin 22	protein_coding	NP_001020783.1;XP_030100294.1	2685966	.	5.38011	0.446981	8.14487e-12	1.6516e-08	2.98205	-0.218245	4.91047e-05	0.00184016	0.496	1.68536	1.15554	0.496	1.68536	1.15554	23	153	78	0.141552	0.780173	0.416908	0.371745	2.0366	1.08231
382253	NM_001024624	Cdkl5	cyclin-dependent kinase-like 5	protein_coding	NP_001019795.1	1278336	.	2.1275	-0.0979141	0.00277493	0.312608	-1.90258	-1.10522	0.0622085	0.368109	0.651545	1.14844	0.377455	0.651545	1.14844	0.377455	32	84	19	0.158181	0.339839	0.079047	0.415414	0.887132	0.205209
383348	NM_001371039,NM_001371040,NM_001371041,NM_026135	Kctd16	potassium channel tetramerisation domain containing 16	protein_coding	NP_001357968.1;NP_001357969.1;NP_001357970.1;NP_080411.1	1914659	.	-1.79893	-1.58917	0.129425	1	-3.08229	-1.79511	0.00903825	0.104003	0.477635	0.283655	0.171098	0.477635	0.283655	0.171098	22	15	8	0.018727	0.010593	0.005589	0.049181	0.027652	0.014509
383592	NM_001370897	Kif28	kinesin family member 28	protein_coding	NP_001357826.1	2686151	.	-2.54962	-0.530643	0.000896798	0.151542	-1.69753	-0.33147	0.0546473	0.344376	0.973287	0.461119	0.647653	0.973287	0.461119	0.647653	54	26	36	0.235495	0.089182	0.133327	0.618459	0.232804	0.346123
383998	gene-Gm11889	Gm11889	predicted gene 11889	pseudogene	.	3651112	.	-1.36699	-0.630029	0.282632	1	-2.50755	-0.925097	0.00526378	0.0704991	0.776999	0.605456	0.359868	0.776999	0.605456	0.359868	40	36	18	0.265526	0.199578	0.103345	0.697325	0.520989	0.268289
384569	NM_001029877	Nova2	neuro-oncological ventral antigen 2	protein_coding	NP_001025048.2	104296	.	2.94102	-1.99419	0.0276789	0.866548	2.90381	-2.01104	0.0397031	0.281173	0.1467	0.399083	0.39483	0.1467	0.399083	0.39483	6	22	20	0.011574	0.034196	0.032572	0.030396	0.089267	0.084558
394432	NM_201642	Ugt1a7c	UDP glucuronosyltransferase 1 family, polypeptide A7C	protein_coding	NP_964004.1	3032636	.	3.02602	-1.07665	0.00149235	0.216154	1.97564	-1.48939	0.0768534	0.414717	0.27985	0.72406	0.510925	0.27985	0.72406	0.510925	12	45	27	0.057313	0.180718	0.112092	0.150514	0.471755	0.290995
394435	NM_201410	Ugt1a6b	UDP glucuronosyltransferase 1 family, polypeptide A6B	protein_coding	NP_958812.3	3580629	.	1.95009	0.196901	0.003719	0.348061	3.04034	0.639391	4.09191e-07	3.11156e-05	0.806729	1.30041	1.71467	0.806728	1.30041	1.71467	42	101	145	0.293021	0.583592	0.893485	0.769531	1.52344	2.31953
399599	NM_207268	Ccdc87	coiled-coil domain containing 87	protein_coding	NP_997151.2	3026882	.	2.14792	-0.542089	0.00788991	0.517953	1.64622	-0.785756	0.108144	0.501303	0.496	0.91348	0.745705	0.496	0.91348	0.745705	23	61	43	0.116634	0.254672	0.189562	0.306306	0.664809	0.492114
399603	NM_001162926,XR_384024	Lratd2	LRAT domain containing 1	protein_coding	NP_001156398.1	3026924	.	-1.29424	-1.53145	0.558746	1	-2.80356	-1.8847	0.0191693	0.175446	0.440188	0.35074	0.171098	0.440188	0.35074	0.171098	20	19	8	0.055986	0.045299	0.018152	0.147032	0.118251	0.047124
403178	NM_001281812,NM_207279,XM_006535059,XM_006535061,XM_011249505,XM_011249507	Plcxd1	phosphatidylinositol-specific phospholipase C, X domain containing 1	protein_coding	NP_001268741.1;NP_997162.2;XP_006535122.2;XP_006535124.1;XP_011247807.1;XP_011247809.1	2685422	.	1.00302	-1.57465	1	1	-3.77973	-2.1832	0.0153481	0.152147	0.382129	0.383148	0.10929	0.382129	0.383148	0.10929	17	21	5	0.079129	0.076926	0.020222	0.207809	0.200812	0.052497
407812	NM_001001180,XR_001785584	Zfp941	zinc finger protein 941	protein_coding	NP_001001180.2	3039601	.	1.29261	-2.88375	1	1	3.29886	-2.11121	0.0153481	0.152147	0.123263	0.158182	0.377455	0.123263	0.158182	0.377455	5	8	19	0.020218	0.024301	0.068434	0.053095	0.063436	0.177659
408057	NR_033220	BC039771	cDNA sequence BC039771	lncRNA	.	3040676	.	-1.18665	-1.07706	0.633545	1	2.34695	-0.240117	0.00127473	0.0236181	0.567209	0.491165	1.09304	0.567209	0.491165	1.09304	27	28	72	0.204693	0.177388	0.487208	0.537566	0.463062	1.26482
414073	XR_876845,XR_876846	BC040756	cDNA sequence BC040756, transcript variant X1	lncRNA	.	3041251	.	3.12869	-3.17327	0.189409	1	15.8912	-1.47861	5.82615e-08	5.6557e-06	0.0505757	0.158182	0.676354	0.0505757	0.158182	0.676354	2	8	38	0.007334	0.022555	0.120153	0.019261	0.058878	0.311923
414126	XR_003950524,XR_003950525,XR_003950526,XR_003950527	G630018N14Rik	RIKEN cDNA G630018N14 gene, transcript variant X3	lncRNA	.	3041239	.	1.24413	-0.655146	0.431194	1	-8.25948	-1.62145	2.39989e-06	0.000146927	0.6184	0.736656	0.0880839	0.6184	0.736656	0.0880839	30	46	4	0.039317	0.049344	0.004614	0.103254	0.12881	0.011979
432555	NM_001024230	Gm5431	predicted gene 5431	protein_coding	NP_001019401.2	3645205	.	-1.23004	-1.43568	0.674636	1	-2.62069	-1.79756	0.0246357	0.208535	0.459033	0.383148	0.191126	0.459033	0.383148	0.191126	21	21	9	0.110608	0.091345	0.039291	0.290478	0.238452	0.102001
433456	NR_110333	4631405J19Rik	RIKEN cDNA 4631405J19 gene	lncRNA	.	3045383	.	-1.57323	-1.01689	0.159905	1	-2.77181	-1.26512	0.00440277	0.061477	0.651545	0.445859	0.268568	0.651545	0.445859	0.268568	32	25	13	0.412919	0.260958	0.142333	1.08441	0.681217	0.369504
433470	NM_001004174	AA467197	expressed sequence AA467197	protein_coding	NP_001004174.1	3034182	.	1.71818	-0.633989	0.0622184	1	2.4987	-0.284061	0.000715667	0.015402	0.532044	0.821877	1.08236	0.532044	0.821877	1.08236	25	53	71	0.632963	1.08777	1.55581	1.66229	2.83957	4.03896
433637	NR_045845	Gm5547	predicted gene 5547	lncRNA	.	3648206	.	-2.95244	-2.13185	0.0211438	0.785895	-1.20256	-1.68892	0.747807	1	0.382129	0.139332	0.324039	0.382129	0.139332	0.324039	17	7	16	0.569137	0.177185	0.492184	1.49467	0.462533	1.27774
433804	NM_001014397,XM_017320301	Zfp985	zinc finger protein 985	protein_coding	NP_001014419.2;XP_017175790.1	3651986	.	-1.29424	-1.53145	0.558746	1	-2.49659	-1.84171	0.0348449	0.257562	0.440188	0.35074	0.191126	0.440188	0.35074	0.191126	20	19	9	0.112107	0.086956	0.043821	0.294414	0.226993	0.113762
433809	NM_001033489,XM_006539010,XM_011250295,XM_011250296,XM_011250297,XM_011250298,XM_030253643,XR_003954979	Rnf207	ring finger protein 207	protein_coding	NP_001028661.2;XP_006539073.1;XP_011248597.1;XP_011248598.1;XP_011248599.1;XP_011248600.1;XP_030109503.1	2684989	.	2.07386	-0.461618	0.00815017	0.519612	1.93667	-0.527931	0.021097	0.187358	0.532044	0.946386	0.899691	0.532044	0.946386	0.899691	25	64	55	0.127183	0.292451	0.269086	0.334009	0.763429	0.698558
433940	NM_001004180,XM_006530401	Fam222a	family with sequence similarity 222, member A	protein_coding	NP_001004180.1;XP_006530464.1	3605543	.	-3.04364	-1.93569	0.0131976	0.650961	-1.73618	-1.68188	0.195974	0.667491	0.440188	0.158182	0.268568	0.440188	0.158182	0.268568	20	8	13	0.100424	0.033994	0.058062	0.263734	0.088741	0.150731
433943	gene-Gstm2-ps1	Gstm2-ps1	glutathione S-transferase mu 2 (muscle), pseudogene 1	pseudogene	.	3648223	.	1.41901	-0.852886	0.281076	1	3.22424	-0.077232	8.0918e-06	0.000415987	0.514135	0.685599	1.25403	0.514135	0.685599	1.25403	24	42	88	0.344807	0.487588	1.09407	0.905532	1.27282	2.84025
434008	NM_001004182,NM_001360978,XM_006506361	Tmem178b	transmembrane protein 178B	protein_coding	NP_001004182.1;NP_001347907.1;XP_006506424.1	3647581	.	-1.427	-2.87321	0.593113	1	3.11565	-1.75107	0.0120982	0.127111	0.169763	0.120232	0.478697	0.169763	0.120232	0.478697	7	6	25	0.009551	0.005886	0.028817	0.025083	0.015364	0.07481
434064	NR_026990	Gm5577	predicted gene 5577	lncRNA	.	3648213	.	1.32189	-0.750692	0.354698	1	-2.1747	-1.39357	0.0335099	0.25198	0.567209	0.711353	0.287296	0.567209	0.711353	0.287296	27	44	14	0.300763	0.410131	0.138286	0.789865	1.07063	0.358997
434174	gene-Hmgb1-ps7	Hmgb1-ps7	high-mobility group high mobility group box 1, pseudogene 7	pseudogene	.	3648695	.	-1.27576	-1.07402	0.474229	1	-2.2549	-1.36094	0.0251301	0.210378	0.584475	0.47622	0.287296	0.584475	0.47622	0.287296	28	27	14	0.351798	0.276182	0.153317	0.923893	0.72096	0.39802
434189	gene-Gm5596	Gm5596	predicted gene 5596	pseudogene	.	3646954	.	-1.49631	-1.1692	0.265924	1	-2.86254	-1.45454	0.00510013	0.0688531	0.584475	0.414844	0.230367	0.584475	0.414844	0.230367	28	23	11	0.135635	0.090145	0.046327	0.356205	0.235318	0.120267
434215	NM_001113379,XM_006507977,XM_006507978,XM_006507979	Lrrc32	leucine rich repeat containing 32	protein_coding	NP_001106850.1;XP_006508040.1;XP_006508041.1;XP_006508042.1	93882	.	-1.41836	2.97701	0.0256844	0.855066	-2.64533	2.67042	3.42054e-09	4.45892e-07	3.3512	2.90483	2.16298	3.3512	2.90483	2.16298	516	448	221	2.13502	1.50846	0.790537	5.60699	3.93777	2.05227
435391	NM_001013826,XM_006519217	Dupd1	dual specificity phosphatase and pro isomerase domain containing 1	protein_coding	NP_001013848.1;XP_006519280.1	3647127	.	2.11583	-1.94305	0.109021	1	7.40571	-0.621883	4.07669e-09	5.20277e-07	0.192462	0.383148	1.04982	0.192462	0.383148	1.04982	8	21	68	0.104395	0.250503	0.860661	0.274162	0.653925	2.23432
435766	NM_177066,XM_011240154,XM_011240155,XR_375539	Tnni3k	TNNI3 interacting kinase	protein_coding	NP_796040.3;XP_011238456.1;XP_011238457.1	2443276	.	-1.71432	-2.14515	0.335094	1	-3.87156	-2.4263	0.0250426	0.210372	0.321636	0.195158	0.0880839	0.321636	0.195158	0.0880839	14	10	4	0.078235	0.042543	0.015424	0.20546	0.111056	0.040041
436194	gene-Gm5754	Gm5754	predicted gene 5754	pseudogene	.	3646109	.	-3.90244	-2.54796	0.016576	0.718172	-6.97062	-2.63573	0.00572059	0.0747856	0.300894	0.0812577	0.0447141	0.300894	0.0812577	0.0447141	13	4	2	0.150267	0.035295	0.01044	0.39463	0.092136	0.027102
436230	NR_033324	BC065397	cDNA sequence BC065397	lncRNA	.	3584520	.	1.0348	-0.0618285	0.941218	1	-4.77518	-0.79971	1.94744e-06	0.000122554	0.933415	0.957189	0.249594	0.933415	0.957189	0.249594	51	65	12	0.255939	0.265966	0.049152	0.672149	0.694291	0.1276
442829	NM_001002787	Ccin	calicin	protein_coding	NP_001002787.1	3045316	.	2.87001	-1.82599	0.0173117	0.719038	2.49581	-1.96216	0.0682606	0.388934	0.169763	0.445859	0.39483	0.169763	0.445859	0.39483	7	25	20	0.051935	0.160382	0.133158	0.136391	0.418668	0.345685
504193	NM_001013360,NM_001013362	Npcd	neuronal pentraxin chromo domain	protein_coding	NP_001013378.2;NP_001013380.2	3845555	.	1.3995	2.8409	0.033632	0.960604	2.6728	3.45331	3.73787e-10	5.83044e-08	2.79502	3.21946	4.07733	2.79502	3.21946	4.07733	333	574	1009	1.17323	1.6602	3.11065	3.08113	4.33386	8.07541
544922	NM_001039115	Zkscan4	zinc finger with KRAB and SCAN domains 4	protein_coding	NP_001034204.1	3649412	.	4.73251	-2.35259	0.0103994	0.571652	3.43412	-2.66637	0.0660007	0.380934	0.0752138	0.334259	0.249594	0.0752138	0.334259	0.249594	3	18	12	0.019776	0.093862	0.067123	0.051935	0.245023	0.174254
545086	XR_003951627	LOC545086	uncharacterized LOC545086	lncRNA	.	.	.	-2.04572	-1.03019	0.0339197	0.960604	-2.81628	-1.15069	0.00297647	0.0457629	0.699878	0.383148	0.287296	0.699878	0.383148	0.287296	35	21	14	0.347789	0.173135	0.123303	0.913363	0.45196	0.320101
545182	XR_003951968	Gm9861	predicted gene 9861	lncRNA	.	3642238	.	-1.65806	-1.2748	0.152795	1	-2.1747	-1.39357	0.0335099	0.25198	0.567209	0.367035	0.287296	0.567209	0.367035	0.287296	27	20	14	0.09672	0.059443	0.043362	0.254006	0.155173	0.112571
545391	NM_001034899,NM_001368822,NR_155538,NR_160909,XM_017321741,XM_017321742,XM_017321743,XM_017321744,XM_017321745,XM_017321746,XM_017321748,XM_017321751,XM_017321752,XM_030255583,XR_001785174	Catspere2	cation channel sperm associated auxiliary subunit epsilon 2	protein_coding	NP_001030071.2;NP_001355751.1;XP_017177230.1;XP_017177231.1;XP_017177232.1;XP_017177233.1;XP_017177234.1;XP_017177235.1;XP_017177237.1;XP_017177240.1;XP_017177241.1;XP_030111443.1	5589632	.	2.50033	-1.50469	0.0174197	0.719038	1.3197	-2.04849	0.707153	0.996006	0.236818	0.535092	0.305785	0.236818	0.535092	0.305785	10	31	15	0.041001	0.104461	0.051772	0.107678	0.272691	0.134403
546058	XR_003947546	AA386476	expressed sequence AA386476	lncRNA	.	3034595	.	-1.03683	-1.68026	1	1	-3.55892	-2.24098	0.0231566	0.200098	0.362245	0.35074	0.10929	0.362245	0.35074	0.10929	16	19	5	0.149392	0.139877	0.035485	0.392333	0.365141	0.09212
546643	XM_001477102,XM_006521615	Ly6a2	lymphocyte antigen 6 complex, locus A2, transcript variant X2	protein_coding	XP_001477152.1;XP_006521678.1	3612406	.	-1.50074	2.54148	0.012366	0.625152	-5.80774	2.0344	4.8185e-21	5.49611e-18	2.99227	2.49447	1.135	2.99227	2.49447	1.135	390	320	76	6.77854	4.51611	1.1352	17.8018	11.7891	2.94704
552913	NR_045852	Gm14634	predicted gene 14634	lncRNA	.	3705147	.	1.37615	-2.02156	0.581089	1	2.97665	-1.33885	0.00474403	0.0651947	0.236818	0.317587	0.618369	0.236818	0.317587	0.618369	10	17	34	0.08849	0.13003	0.287003	0.232392	0.339435	0.745074
574428	NM_001029929,NM_001348337,XM_006533830,XM_006533832,XM_006533833,XM_006533834,XM_006533835,XM_006533836,XM_011249160,XM_017314688,XM_030246195	Zmynd15	zinc finger, MYND-type containing 15	protein_coding	NP_001025100.1;NP_001335266.1;XP_006533893.1;XP_006533895.1;XP_006533896.1;XP_006533897.1;XP_006533898.1;XP_006533899.1;XP_011247462.1;XP_017170177.1;XP_030102055.1	3603821	.	4.01765	-1.31074	0.000196752	0.0573517	1.64486	-2.15458	0.430494	0.888345	0.192462	0.659376	0.305785	0.192462	0.659376	0.305785	8	40	15	0.039983	0.168432	0.066972	0.105004	0.439685	0.173863
594844	NM_001029978,NM_001359277,NM_001359278,NM_001359279,XM_006528586,XM_030251459,XM_030251460,XM_030251461	Tceal3	transcription elongation factor A (SII)-like 3	protein_coding	NP_001025149.2;NP_001346206.1;NP_001346207.1;NP_001346208.1;XP_006528649.1;XP_030107319.1;XP_030107320.1;XP_030107321.1	1913354	.	-2.54794	-1.57803	0.0140563	0.664578	-2.55711	-1.56168	0.0195301	0.177591	0.532044	0.231211	0.230367	0.532044	0.231211	0.230367	25	12	11	0.270956	0.103286	0.113298	0.711585	0.269623	0.294128
606735	NR_015464	A330069E16Rik	RIKEN cDNA A330069E16 gene	lncRNA	.	3583899	.	1.76223	-1.13105	0.0857668	1	2.12018	-0.965863	0.0181302	0.169322	0.382129	0.619126	0.718363	0.382129	0.619126	0.718363	17	37	41	0.296479	0.543956	0.643605	0.778613	1.41997	1.67083
619715	NR_131140,NR_131141	Gm6093	predicted gene 6093	lncRNA	.	3648840	.	-1.95358	3.3451	1.47901e-05	0.00963999	-24.9746	2.8053	7.43069e-55	1.3561e-50	3.8495	2.97561	0.618369	3.8495	2.97561	0.618369	752	474	34	4.55559	2.41634	0.146336	11.9639	6.30774	0.379897
620016	NR_033611	Gm12669	predicted gene 12669	transcribed_pseudogene	.	3651683	.	-2.68616	-1.76659	0.0219259	0.800297	-1.38245	-1.43555	0.471159	0.905403	0.477635	0.195158	0.359868	0.477635	0.195158	0.359868	22	10	18	0.341115	0.131582	0.253106	0.895836	0.343488	0.657075
620155	gene-Gm6133	Gm6133	predicted gene 6133	pseudogene	.	3647029	.	2.8165	-1.67553	0.0110484	0.594294	1.75356	-2.10325	0.335094	0.816217	0.192462	0.491165	0.324039	0.192462	0.491165	0.324039	8	28	16	0.183297	0.576929	0.33875	0.481375	1.50604	0.879412
620246	NM_001146330,NM_001368668	Gpr52	G protein-coupled receptor 52	protein_coding	NP_001139802.1;NP_001355597.1	3643278	.	-2.80314	-0.731683	0.000378252	0.0932852	-1.18216	-0.282103	0.551998	0.945936	0.89241	0.383148	0.785769	0.89241	0.383148	0.785769	48	21	46	0.195366	0.068298	0.163946	0.513072	0.178288	0.425613
620779	NM_001081284,XM_006503261,XM_006503262	Gm12695	predicted gene 12695	protein_coding	NP_001074753.1;XP_006503324.1;XP_006503325.1	3650206	.	-1.33441	2.09475	0.0901056	1	-2.67881	1.74671	4.41624e-08	4.35656e-06	2.54898	2.2128	1.49058	2.54898	2.2128	1.49058	272	251	115	1.19228	0.8902	0.436457	3.13116	2.32382	1.13306
620913	NM_001045540	Gm12185	predicted gene 12185	protein_coding	NP_001039005.1	3652173	.	-1.70095	0.820809	0.00887748	0.531193	-3.56584	0.514057	2.26494e-08	2.38932e-06	1.67546	1.19482	0.690494	1.67546	1.19482	0.690494	123	89	39	0.376332	0.222701	0.102869	0.988324	0.581349	0.267052
621156	NR_004438	Apoo-ps	apolipoprotein O, pseudogene	transcribed_pseudogene	.	3649039	.	1.86242	-3.16774	0.517394	1	3.71716	-2.59357	0.0419754	0.291385	0.0752138	0.139332	0.268568	0.0752138	0.139332	0.268568	3	7	13	0.069305	0.131712	0.283356	0.182009	0.343827	0.735606
621823	NM_001281472	Psme2b	protease (prosome, macropain) activator subunit 2B	protein_coding	NP_001268401.1	1341073	.	-1.54675	0.476843	0.0404931	1	-2.69695	0.217302	2.78977e-05	0.00115976	1.4109	1.05095	0.690494	1.4109	1.05095	0.690494	93	74	39	1.40799	0.918378	0.507388	3.69765	2.39738	1.3172
622208	NR_077221,NR_077226	Gm6297	predicted gene 6297	lncRNA	.	3779584	.	-1.03432	-1.32172	1	1	2.21995	-0.637601	0.00834948	0.0976772	0.459033	0.445859	0.875141	0.459033	0.445859	0.875141	21	25	53	0.208409	0.201365	0.454918	0.547324	0.525653	1.18099
622673	gene-Gm6341	Gm6341	predicted pseudogene 6341	pseudogene	.	3643600	.	7.40254	-3.08136	0.0246349	0.847981	3.2639	-3.73699	0.381173	0.853378	0.0255095	0.195158	0.0880839	0.0255094	0.195158	0.0880839	1	10	4	0.007417	0.218717	0.087613	0.019478	0.57095	0.227447
622962	gene-Gm6375	Gm6375	predicted gene 6375	pseudogene	.	3644303	.	-1.60408	-1.86494	0.316045	1	-2.71992	-2.07932	0.0310526	0.239756	0.382129	0.248905	0.150788	0.382129	0.248905	0.150788	17	13	7	0.232474	0.143673	0.085246	0.610525	0.37505	0.221302
623647	gene-Gm12221	Gm12221	predicted gene 12221	pseudogene	.	3649330	.	-1.2953	-0.596857	0.38765	1	-4.48729	-1.11528	2.91206e-05	0.00118499	0.776999	0.632668	0.21088	0.776999	0.632668	0.21088	40	38	10	0.454227	0.347394	0.091591	1.19289	0.906853	0.237776
623671	gene-Gm11841	Gm11841	predicted gene 11841	pseudogene	.	3651164	.	-1.16939	-0.60179	0.631629	1	-3.28963	-1.09382	0.000602715	0.0135296	0.746643	0.659376	0.268568	0.746643	0.659376	0.268568	38	40	13	0.260294	0.224354	0.076399	0.683584	0.585664	0.198335
626067	XM_011240680	Gm6650	predicted gene 6650	protein_coding	XP_011238982.1	3644295	.	-1.36067	0.724514	0.134365	1	-3.12435	0.33418	9.79997e-07	6.72366e-05	1.52261	1.24858	0.676354	1.52261	1.24858	0.676354	105	95	38	1.21702	0.892355	0.374169	3.19614	2.32945	0.971362
626578	NM_001039646	Gbp10	guanylate-binding protein 10	protein_coding	NP_001034735.2	4359647	.	8.70568	0.015989	8.89311e-14	2.31856e-10	4.37553	-0.805571	9.36946e-06	0.000470506	0.258494	1.44557	0.899691	0.258494	1.44557	0.899691	11	119	55	0.046353	0.447388	0.218443	0.121732	1.16788	0.56709
627268	XR_387130	Gm15232	predicted gene 15232	lncRNA	.	3705117	.	1.10617	-2.06277	0.854227	1	-5.9078	-2.79893	0.0160841	0.156902	0.258494	0.283655	0.0447141	0.258494	0.283655	0.0447141	11	15	2	0.086204	0.097761	0.010657	0.22639	0.255199	0.027665
629732	gene-Rps8-ps1	Rps8-ps1	ribosomal protein S8, pseudogene 1	pseudogene	.	3647445	.	-2.30625	-2.03697	0.0682606	1	-3.16342	-2.13029	0.0153481	0.152147	0.382129	0.176788	0.130188	0.382129	0.176788	0.130188	17	9	6	0.396241	0.168154	0.116217	1.04061	0.438957	0.301705
630579	NM_001039239,XM_011244546,XM_017315558,XM_017315559	Zfp808	zinc finger protein 808	protein_coding	NP_001034328.2;XP_011242848.1;XP_017171047.1;XP_017171048.1	3704127	.	-1.15601	1.21749	0.447059	1	-2.73997	0.769657	1.87167e-06	0.000119433	1.79152	1.64584	0.92383	1.79152	1.64584	0.92383	138	147	57	0.538538	0.338987	0.254836	1.41431	0.884908	0.661568
631624	NM_001357991,NM_001357992,XM_030249943,XM_030249945,XM_030249946,XM_030249947,XM_030249948,XM_030249949,XM_030249950,XM_030249951,XM_030249952,XM_030249953,XM_030249954,XM_030249956,XM_030249957,XM_030249958,XM_030249959,XM_030249960,XM_030249961	Gm7072	predicted gene 7072	protein_coding	NP_001344920.1;NP_001344921.1;XP_030105803.1;XP_030105805.1;XP_030105806.1;XP_030105807.1;XP_030105808.1;XP_030105809.1;XP_030105810.1;XP_030105811.1;XP_030105812.1;XP_030105813.1;XP_030105814.1;XP_030105816.1;XP_030105817.1;XP_030105818.1;XP_030105819.1;XP_030105820.1;XP_030105821.1	3648314	.	-1.09051	4.56652	0.556933	1	-2.10818	4.18791	6.89301e-07	4.95266e-05	4.68309	4.56316	3.6679	4.68309	4.56316	3.6679	1384	1563	744	6.12376	5.57337	2.90969	16.0822	14.549	7.55369
633395	NR_040534	Gm10548	predicted gene 10548	transcribed_pseudogene	.	3641893	.	-1.28574	-1.34257	0.590815	1	-2.86889	-1.71301	0.0120982	0.127111	0.496	0.399083	0.191126	0.496	0.399083	0.191126	23	22	9	0.139345	0.110196	0.044111	0.365949	0.287662	0.114514
634386	gene-Ftl1-ps1	Ftl1-ps1	ferritin light polypeptide 1, pseudogene 1	pseudogene	.	3779109	.	1.07156	4.47048	0.641141	1	2.12536	5.06344	2.90124e-07	2.28222e-05	4.48357	4.57898	5.53679	4.48357	4.57898	5.53679	1198	1581	2886	20.9564	22.5783	43.9396	55.0358	58.9395	114.07
635504	NR_151625	Gm7160	predicted gene 7160	lncRNA	.	3646078	.	1.21203	-3.16219	1	1	3.24291	-2.39246	0.0384743	0.274817	0.0994382	0.120232	0.305785	0.0994383	0.120232	0.305785	4	6	15	0.116874	0.141149	0.438609	0.306934	0.368463	1.13865
635895	NM_001122977,XM_006524763,XR_001782097,XR_001782098,XR_001782099,XR_001782100,XR_001782101,XR_001782102	Gm7168	predicted gene 7168	protein_coding	NP_001116449.1;XP_006524826.1	3643198	.	2.75786	-1.17055	0.005121	0.399462	1.61158	-1.66317	0.266732	0.757204	0.27985	0.672547	0.428964	0.27985	0.672547	0.428964	12	41	22	0.077548	0.219606	0.077843	0.203659	0.573269	0.202089
637776	NM_001362112	Zfp977	zinc finger protein 977	protein_coding	NP_001349041.1	3645327	.	1.14537	-1.47988	0.776602	1	-3.77973	-2.1832	0.0153481	0.152147	0.382129	0.430435	0.10929	0.382129	0.430435	0.10929	17	24	5	0.150547	0.171623	0.038324	0.395367	0.448012	0.099492
637896	NM_001105189	Vmn2r78	vomeronasal 2, receptor 78	protein_coding	NP_001098659.1	3761335	.	1.04374	-1.2681	1	1	-2.94293	-1.83923	0.0131976	0.13577	0.459033	0.47622	0.171098	0.459033	0.47622	0.171098	21	27	8	0.131053	0.134771	0.041	0.344171	0.351812	0.106439
654804	NR_015569,NR_073027,NR_073028	4732471J01Rik	RIKEN cDNA 4732471J01 gene	lncRNA	.	3603586	.	-1.15414	-0.359639	0.607728	1	-2.31041	-0.730121	0.00405285	0.0582856	0.850205	0.761523	0.428964	0.850205	0.761523	0.428964	45	48	22	0.378548	0.37181	0.190683	0.994146	0.970592	0.495023
654822	NR_033554	D330041H03Rik	RIKEN cDNA D330041H03 gene	lncRNA	.	3603827	.	2.25193	-1.16432	0.0175335	0.71907	1.63325	-1.45277	0.193029	0.665429	0.321636	0.646084	0.494901	0.321636	0.646084	0.494901	14	39	26	0.144511	0.347356	0.245608	0.379515	0.906755	0.637612
665180	NM_001101507	Clec2l	C-type lectin domain family 2, member L	protein_coding	NP_001094977.1	2141402	.	-2.75087	-1.50607	0.00718023	0.48533	-2.53319	-1.45672	0.0174197	0.164635	0.567209	0.231211	0.249594	0.567209	0.231211	0.249594	27	12	12	0.298712	0.109963	0.11183	0.784478	0.287054	0.290317
665374	NR_152172	Gm7607	predicted gene 7607	lncRNA	.	3644538	.	1.04363	-1.79829	1	1	2.13324	-1.21825	0.0339961	0.25417	0.321636	0.334259	0.618369	0.321636	0.334259	0.618369	14	18	34	0.425188	0.44251	0.925081	1.11663	1.15515	2.40156
666048	NM_001085549,XM_006503276,XM_011240586	Trabd2b	TraB domain containing 2B	protein_coding	NP_001079018.1;XP_006503339.1;XP_011238888.1	3650152	.	-1.15633	4.20495	0.328328	1	-2.00087	3.89092	4.57626e-06	0.000254624	4.37489	4.17615	3.44209	4.37489	4.17615	3.44209	1107	1179	627	2.80004	2.43812	1.39441	7.35349	6.36459	3.61996
666342	gene-Gm8055	Gm8055	predicted pseudogene 8055	pseudogene	.	3643695	.	1.20641	-3.79841	1	1	4.6394	-2.82746	0.0443061	0.299929	0.0505757	0.0613683	0.230367	0.0505757	0.0613683	0.230367	2	3	11	0.019814	0.024283	0.121564	0.052036	0.06339	0.315587
666752	XR_140622	Gm8273	predicted gene 8273	misc_RNA	.	3648337	.	4.66651	-2.81901	0.0267805	0.85826	-1.1251	-3.9015	1	1	0.0505757	0.231211	0.0447141	0.0505757	0.231211	0.0447141	2	12	2	0.007424	0.061853	0.008743	0.019497	0.161465	0.022697
666974	gene-Gm8394	Gm8394	predicted gene 8394	pseudogene	.	3647964	.	2.11404	-1.32115	0.0443348	1	1.55598	-1.5888	0.282622	0.771955	0.300894	0.577721	0.445733	0.300894	0.577721	0.445733	13	34	23	0.217735	0.455156	0.322951	0.571817	1.18816	0.838396
667152	gene-Gm8483	Gm8483	predicted gene 8483	pseudogene	.	3644915	.	-2.01415	-0.806367	0.0187995	0.742981	-1.10608	-0.456047	0.712526	0.9982	0.79194	0.445859	0.732099	0.79194	0.445859	0.732099	41	25	42	0.375563	0.18253	0.329671	0.986304	0.476485	0.855843
667214	NM_001114679	9930111J21Rik1	RIKEN cDNA 9930111J21 gene 1	protein_coding	NP_001108151.1	3041173	.	-1.40334	2.93234	0.0309222	0.919104	-3.78567	2.49479	6.90996e-15	2.68312e-12	3.30507	2.8738	1.74208	3.30507	2.8738	1.74208	498	437	149	2.09456	1.49886	0.544235	5.50073	3.91271	1.41286
667299	gene-Gm16531	Gm16531	predicted gene, 16531	pseudogene	.	4362088	.	-1.23072	-0.635041	0.494759	1	-2.04431	-0.906555	0.0207928	0.186288	0.746643	0.632668	0.411998	0.746643	0.632668	0.411998	38	38	21	0.423621	0.345492	0.195778	1.11251	0.90189	0.508249
667566	gene-Gm8707	Gm8707	predicted gene 8707	pseudogene	.	3643201	.	3.68884	-2.59724	0.0586286	1	3.71716	-2.59357	0.0419754	0.291385	0.0752138	0.266384	0.268568	0.0752138	0.266384	0.268568	3	14	13	0.039631	0.149603	0.149944	0.104078	0.390532	0.389262
667705	NR_033499	Gm8773	predicted gene 8773	lncRNA	.	3646213	.	-1.76377	-1.52057	0.141576	1	-4.27228	-1.83427	0.00117769	0.022227	0.496	0.300721	0.130188	0.496	0.300721	0.130188	23	16	6	0.284468	0.159466	0.064616	0.747071	0.416278	0.167747
668108	NR_030719	Gm8979	predicted gene 8979	transcribed_pseudogene	.	3703149	.	-1.68281	-0.386102	0.0546473	1	-2.66888	-0.590109	0.000616405	0.0137605	0.946829	0.632668	0.428964	0.946829	0.632668	0.428964	52	38	22	0.244049	0.145377	0.086957	0.640923	0.379499	0.225746
668212	NM_001082483,XM_011243887,XM_011243888,XM_030246875,XM_030246876	Efr3b	EFR3 homolog B	protein_coding	NP_001075952.1;XP_011242189.1;XP_011242190.1;XP_030102735.1;XP_030102736.1	2444851	.	4.28205	-2.8995	0.0443061	1	1.72228	-3.58298	0.692096	0.991381	0.0505757	0.213297	0.0880839	0.0505757	0.213297	0.0880839	2	11	4	0.004877	0.021343	0.008046	0.012807	0.055714	0.020888
668216	gene-Gm9049	Gm9049	.	pseudogene	.	3644216	.	-2.4432	-1.85272	0.0425388	1	-1.07893	-1.40846	1	1	0.440188	0.195158	0.411998	0.440188	0.195158	0.411998	20	10	21	0.131613	0.052165	0.121219	0.345643	0.136175	0.31469
668771	gene-Gm9347	Gm9347	predicted gene 9347	pseudogene	.	3648409	.	-1.20227	-0.482001	0.586153	1	-2.06355	-0.774347	0.0165779	0.158984	0.806729	0.698533	0.445733	0.806728	0.698533	0.445733	42	43	23	0.360553	0.298794	0.166623	0.946886	0.779985	0.432562
668890	gene-Gm9419	Gm9419	predicted gene 9419	pseudogene	.	3643978	.	1.7054	-1.98168	0.278164	1	2.62573	-1.59784	0.0195301	0.177591	0.214811	0.35074	0.510925	0.214811	0.35074	0.510925	9	19	27	0.088059	0.158067	0.239261	0.231261	0.412627	0.621134
676527	XM_030246461,XM_030246462	Gm12248	predicted gene 12248, transcript variant X1	protein_coding	XP_030102321.1;XP_030102322.1	3651124	.	10.0489	-2.01085	0.000126105	0.044258	3.80594	-3.00543	0.0727117	0.402239	0.0505757	0.461119	0.191126	0.0505757	0.461119	0.191126	2	26	9	0.028875	0.29042	0.101622	0.075832	0.758127	0.263817
677448	gene-Gm16385	Gm16385	predicted gene 16385	pseudogene	.	3780125	.	-1.34451	0.17923	0.208332	1	-2.00844	-0.0344192	0.00460209	0.0638693	1.18051	0.957189	0.704496	1.18051	0.957189	0.704496	71	65	40	0.630262	0.470778	0.304587	1.65519	1.22894	0.790722
100038433	XR_003949705,XR_003949706	9130213A22Rik	RIKEN cDNA 9130213A22 gene, transcript variant X2	misc_RNA	.	3642718	.	2.78031	-0.286218	0.000134138	0.0453336	2.25688	-0.497933	0.00433438	0.0607545	0.496	1.10052	0.947571	0.496	1.10052	0.947571	23	79	59	0.197081	0.536633	0.42821	0.517575	1.40085	1.11165
100038464	NR_040409	Gm15441	predicted gene 15441	lncRNA	.	3641753	.	-5.53853	-2.543	0.00339444	0.335979	-3.87156	-2.4263	0.0250426	0.210372	0.321636	0.0613683	0.0880839	0.321636	0.0613683	0.0880839	14	3	4	0.130129	0.022701	0.032031	0.341745	0.05926	0.083153
100038497	XR_001778233	Gm10603	predicted gene 10603	lncRNA	.	3642592	.	2.12043	0.173265	0.00134041	0.199525	1.37887	-0.211442	0.249549	0.737535	0.761901	1.30887	0.970929	0.761901	1.30887	0.970929	39	102	61	0.068128	0.146302	0.092535	0.178918	0.381913	0.240226
100038526	NR_040563	Gm10560	predicted gene 10560	lncRNA	.	3641794	.	-1.04401	-0.489006	0.927188	1	-3.98242	-1.11719	9.86843e-05	0.00327452	0.761901	0.736656	0.230367	0.761901	0.736656	0.230367	39	46	11	0.738915	0.716311	0.177439	1.94054	1.86989	0.460641
100038538	NM_001177750	Gm10767	predicted gene 10767	protein_coding	NP_001171221.1	3642136	.	-1.06926	-0.734946	0.838754	1	-2.85812	-1.23516	0.00318237	0.0483181	0.667837	0.632668	0.268568	0.667837	0.632668	0.268568	33	38	13	0.317823	0.303957	0.109536	0.834668	0.793463	0.284361
100038830	gene-Gm1972	Gm1972	predicted pseudogene 1972	pseudogene	.	3780140	.	-1.29702	-0.632534	0.379736	1	-2.09795	-0.883089	0.0161891	0.156902	0.761901	0.619126	0.411998	0.761901	0.619126	0.411998	39	37	21	0.432639	0.331059	0.199203	1.1362	0.864213	0.517141
100038982	NR_033562	Gm1995	predicted gene 1995	transcribed_pseudogene	.	3780165	.	-5.53988	-1.92312	0.000264517	0.0709918	-1.99508	-1.5662	0.0895125	0.451396	0.496	0.100877	0.268568	0.496	0.100877	0.268568	23	5	13	0.085466	0.012591	0.041072	0.224451	0.032868	0.106625
100039052	NM_001177574	Gm2022	predicted pseudogene 2022	protein_coding	NP_001171045.1	3780191	.	-1.36334	-0.594393	0.290669	1	-2.01456	-0.796118	0.0210435	0.187255	0.79194	0.619126	0.445733	0.79194	0.619126	0.445733	41	37	23	0.362681	0.265516	0.177995	0.952473	0.693115	0.462083
100039076	gene-Gm2035	Gm2035	predicted pseudogene 2035	pseudogene	.	3780204	.	-1.95214	-0.410168	0.012637	0.633207	-3.38263	-0.622575	6.36389e-05	0.00230438	0.973287	0.577721	0.359868	0.973287	0.577721	0.359868	54	34	18	0.47358	0.240787	0.133084	1.24372	0.628562	0.345493
100039175	XM_001472394,XR_003951202,XR_003951203,XR_003951204,XR_003951205,XR_003951206,XR_003951207,XR_003951208,XR_874468	Gm9780	predicted gene 9780, transcript variant X9	protein_coding	XP_001472444.1	3710532	.	-5.931	-2.47371	0.00200946	0.257744	-1.69093	-2.03539	0.257411	0.746197	0.342083	0.0613683	0.21088	0.342083	0.0613683	0.21088	15	3	10	0.216788	0.034559	0.121285	0.569329	0.090214	0.314861
100039210	XM_006496587	Gm2102	predicted gene 2102	protein_coding	XP_006496650.1	3780270	.	1.11487	-2.44576	1	1	3.60138	-1.43399	0.0018476	0.0316608	0.192462	0.213297	0.603501	0.192462	0.213297	0.603501	8	11	33	0.037728	0.045943	0.146659	0.09908	0.119933	0.380734
100039227	NM_001177538,XM_006518291,XM_006518293,XM_011244868,XM_030247548,XM_030247549,XM_030247550	Duxbl2	double homeobox B-like 2	protein_coding	NP_001171009.1;XP_006518354.1;XP_006518356.1;XP_011243170.1;XP_030103408.1;XP_030103409.1;XP_030103410.1	3710620	.	-1.59343	-0.901987	0.122847	1	-2.0803	-1.02613	0.030067	0.235705	0.699878	0.47622	0.377455	0.699878	0.47622	0.377455	35	27	19	0.233612	0.133073	0.091049	0.613512	0.347379	0.236368
100039246	NM_001270503	Plac9b	placenta specific 9b	protein_coding	NP_001257432.1	3711222	.	-3.90244	-2.54796	0.016576	0.718172	-1.82803	-2.24934	0.211789	0.693245	0.300894	0.0812577	0.171098	0.300894	0.0812577	0.171098	13	4	8	0.208212	0.041912	0.099938	0.546807	0.10941	0.259443
100039293	NM_001177539,XM_006518296,XM_006518298,XM_011244869,XM_030247551,XM_030247552,XM_030247553	Duxbl3	double homeobox B-like 3	protein_coding	NP_001171010.1;XP_006518359.1;XP_006518361.1;XP_011243171.1;XP_030103411.1;XP_030103412.1;XP_030103413.1	3710520	.	-1.52632	-0.839369	0.164415	1	-2.13953	-1.00069	0.0233933	0.201381	0.715635	0.505956	0.377455	0.715635	0.505956	0.377455	36	29	19	0.233328	0.13987	0.090012	0.612767	0.365124	0.233677
100039901	XR_003951872,XR_385021,XR_876211,XR_876212,XR_876213,XR_876214	2810407A14Rik	RIKEN cDNA 2810407A14 gene, transcript variant X6	lncRNA	.	1917461	.	-1.16189	-1.67645	0.755864	1	-3.77973	-2.1832	0.0153481	0.152147	0.382129	0.334259	0.10929	0.382129	0.334259	0.10929	17	18	5	0.041826	0.044954	0.009574	0.109842	0.117348	0.024855
100040543	gene-Gm2830	Gm2830	.	pseudogene	.	3781002	.	-1.9371	-0.787394	0.0264948	0.85826	-2.10558	-0.81653	0.0144973	0.145852	0.79194	0.461119	0.428964	0.79194	0.461119	0.428964	41	26	22	1.29137	0.668984	0.598179	3.39141	1.74635	1.5529
100040691	gene-Gm11914	Gm11914	predicted gene 11914	pseudogene	.	3649889	.	-1.57215	-2.63576	0.472	1	-9.1219	-3.08016	0.0246349	0.208535	0.214811	0.139332	0.0225303	0.214811	0.139332	0.0225303	9	7	1	0.235774	0.154934	0.023695	0.619191	0.404448	0.061513
100040822	XR_001782306,XR_001782307,XR_001782308,XR_001782309,XR_001782310,XR_001782311,XR_001782312,XR_001782313,XR_001782314,XR_001782315,XR_001782316,XR_001782317,XR_003952376,XR_105825,XR_385187,XR_876381	Gm1604a	predicted gene 1604A, transcript variant X7	misc_RNA	.	3807545	.	2.28419	-0.891982	0.00749061	0.499478	1.75936	-1.13377	0.0985853	0.476226	0.382129	0.761523	0.618369	0.382129	0.761523	0.618369	17	48	34	0.082919	0.196648	0.146596	0.217762	0.513339	0.38057
100041120	gene-Gm3150	Gm3150	predicted gene 3150	pseudogene	.	3781329	.	-7.69691	-3.36212	0.0433314	1	-2.57488	-3.08687	0.355755	0.83473	0.169763	0.0207475	0.066562	0.169763	0.0207475	0.066562	7	1	3	0.21556	0.006913	0.086466	0.566104	0.018047	0.22447
100041306	NM_001242945,XM_011244724,XM_030247555	Gm3264	predicted gene 3264	protein_coding	NP_001229874.1;XP_011243026.1;XP_030103415.1	3781442	.	-1.67098	-2.04558	0.356672	1	-4.14581	-2.36091	0.0161862	0.156902	0.342083	0.213297	0.0880839	0.342083	0.213297	0.0880839	15	11	4	0.117317	0.070888	0.029225	0.308098	0.185049	0.075869
100041420	XM_011244594,XM_011244596,XM_011244597	Gm3325	predicted gene 3325, transcript variant X3	protein_coding	XP_011242896.1;XP_011242898.1;XP_011242899.1	3781503	.	-1.15849	2.60771	0.359185	1	-2.41815	2.20999	2.17906e-07	1.79134e-05	2.90905	2.72687	1.88418	2.90905	2.72687	1.88418	365	388	171	0.737415	0.691893	0.340809	1.9366	1.80615	0.884757
100041479	NR_126079	Gm3363	predicted gene 3363	lncRNA	.	3781541	.	2.94102	-1.99419	0.0276789	0.866548	-1.35077	-2.99231	1	1	0.1467	0.399083	0.10929	0.1467	0.399083	0.10929	6	22	5	0.067857	0.20966	0.049399	0.178206	0.547308	0.128243
100042166	NR_131166	Gm3704	predicted gene 3704	lncRNA	.	3781880	.	1.92826	-1.40491	0.095186	1	2.49766	-1.16718	0.00931543	0.106121	0.300894	0.535092	0.662075	0.300894	0.535092	0.662075	13	31	37	0.086552	0.173204	0.220939	0.227302	0.45214	0.573568
100042237	XR_003954510,XR_003954511,XR_003954512,XR_003954513,XR_003954514,XR_375773,XR_867406,XR_867407	Gm3740	predicted gene 3740, transcript variant X7	misc_RNA	.	3781915	.	1.21203	-3.16219	1	1	4.3144	-2.11386	0.00423033	0.0598941	0.0994382	0.120232	0.39483	0.0994383	0.120232	0.39483	4	6	20	0.010433	0.00875	0.049321	0.027398	0.022841	0.12804
100042295	NM_001243092	Gm3776	predicted gene 3776	protein_coding	NP_001230021.1	3826440	.	1.86968	0.853931	0.00194872	0.25403	7.92892	2.4728	1.17047e-28	3.56019e-25	1.15762	1.72383	3.4295	1.15762	1.72383	3.4295	69	159	621	1.27022	2.40977	10.037	3.33586	6.29056	26.0565
100042314	NM_001122660	Gm10639	predicted gene 10639	protein_coding	NP_001116132.1	3704339	.	4.13667	-1.64864	0.00128011	0.196319	13.7213	-0.239724	2.03706e-14	7.1493e-12	0.1467	0.535092	1.31918	0.1467	0.535092	1.31918	6	31	95	0.106123	0.457999	1.53619	0.278701	1.19558	3.98802
100042802	XR_382206,XR_382207,XR_873256	AI463229	expressed sequence AI463229, transcript variant X3	lncRNA	.	2145255	.	-1.76377	-1.52057	0.141576	1	-2.86889	-1.71301	0.0120982	0.127111	0.496	0.300721	0.191126	0.496	0.300721	0.191126	23	16	9	0.181987	0.100883	0.057712	0.477935	0.263351	0.149823
100042856	NM_001243039,NM_001243040,XM_017321896	Gm4070	predicted gene 4070	protein_coding	NP_001229968.1;NP_001229969.1;XP_017177385.1	3782245	.	-1.45642	3.96448	0.0120445	0.615409	-2.73654	3.66	8.11775e-11	1.39957e-08	4.28402	3.77493	2.9546	4.28402	3.77493	2.9546	1036	876	429	1.8948	1.32036	0.681249	4.97612	3.44674	1.76856
100042875	XR_381097,XR_872307	Gm12059	predicted gene 12059, transcript variant X1	lncRNA	.	3649372	.	-1.67516	-1.13852	0.141625	1	-2.41529	-1.29776	0.013932	0.141491	0.6184	0.399083	0.287296	0.6184	0.399083	0.287296	30	22	14	0.068108	0.041127	0.028177	0.178866	0.10736	0.073149
100042948	NR_030670	Gm15760	predicted gene 15760	transcribed_pseudogene	.	3642834	.	-1.5368	-0.881741	0.156318	1	-2.63017	-1.12487	0.005121	0.0690238	0.699878	0.491165	0.305785	0.699878	0.491165	0.305785	35	28	15	0.16452	0.104732	0.059372	0.432063	0.273398	0.154133
100043143	XR_003948013,XR_003948014,XR_003948015	Gm4258	predicted gene 4258, transcript variant X3	lncRNA	.	3782435	.	-1.30896	0.43277	0.223828	1	-2.63856	0.0826781	5.65214e-05	0.00207548	1.32105	1.10052	0.647653	1.32105	1.10052	0.647653	84	79	36	0.03813	0.025011	0.010574	0.100136	0.065291	0.027449
100043147	NR_040518	Gm4262	predicted gene 4262	lncRNA	.	3782439	.	1.73148	-0.0883755	0.0291254	0.887377	2.16628	0.118115	0.00143045	0.0260276	0.731222	1.10052	1.28231	0.731222	1.10052	1.28231	37	79	91	0.297341	0.525611	0.647763	0.780879	1.37208	1.68162
100043229	NR_033484	Gm10046	predicted gene 10046	lncRNA	.	3797981	.	-3.51921	-1.64215	0.00275824	0.312608	-2.43977	-1.49161	0.023845	0.203732	0.549734	0.176788	0.249594	0.549734	0.176788	0.249594	26	9	12	0.667684	0.180511	0.260133	1.75347	0.471213	0.675318
100043314	NM_001146325,XM_017316834	Tigit	T cell immunoreceptor with Ig and ITIM domains	protein_coding	NP_001139797.1;XP_017172323.1	3642260	.	-1.22538	4.85997	0.163814	1	-2.22806	4.53417	7.60371e-08	7.22748e-06	5.0422	4.75878	3.93909	5.0422	4.75878	3.93909	1791	1800	911	3.2146	2.31191	1.09694	8.44219	6.03513	2.84771
100043335	NR_028311	Gm4371	predicted gene 4371	transcribed_pseudogene	.	3782556	.	1.04374	-1.2681	1	1	-5.79128	-2.01965	0.00106861	0.0205595	0.459033	0.47622	0.0880839	0.459033	0.47622	0.0880839	21	27	4	0.208245	0.21593	0.032796	0.546893	0.563674	0.08514
100043407	XR_168485,XR_381322,XR_381323,XR_872547	Gm4419	predicted gene 4419, transcript variant X1	lncRNA	.	3782604	.	-1.1567	0.656736	0.503117	1	-2.33842	0.275775	0.000276795	0.00738526	1.4109	1.28334	0.772538	1.4109	1.28334	0.772538	93	99	45	0.592899	0.511709	0.248363	1.55707	1.33579	0.644764
100043416	NR_136920	Gm4425	predicted gene 4425	transcribed_pseudogene	.	3809660	.	-1.22969	-1.71213	0.635239	1	-3.16342	-2.13029	0.0153481	0.152147	0.382129	0.317587	0.130188	0.382129	0.317587	0.130188	17	17	6	0.09307	0.07517	0.029227	0.244421	0.196228	0.075875
100043488	XR_001779656	Gm4473	predicted gene 4473	lncRNA	.	3782657	.	-1.84009	-1.48567	0.110704	1	-6.61401	-1.87465	0.000264517	0.00714119	0.514135	0.300721	0.0880839	0.514135	0.300721	0.0880839	24	16	4	0.108956	0.059202	0.014403	0.28614	0.154545	0.03739
100043618	gene-Gm10120	Gm10120	predicted gene 10120	pseudogene	.	3641745	.	2.32918	-1.70693	0.0370978	0.995641	1.94832	-1.86895	0.163583	0.612388	0.214811	0.461119	0.39483	0.214811	0.461119	0.39483	9	26	20	0.279258	0.718253	0.594042	0.733388	1.87496	1.54216
100043682	NR_028578	Gm10584	predicted gene 10584	lncRNA	.	3641800	.	-1.93916	-1.81708	0.137985	1	-3.53304	-2.0249	0.00662995	0.082648	0.421094	0.231211	0.130188	0.421094	0.231211	0.130188	19	12	6	0.114592	0.060397	0.03199	0.300941	0.157663	0.083047
100044509	NM_001195258	Tgfbr3l	transforming growth factor, beta receptor III-like	protein_coding	NP_001182187.1	3833469	.	-1.09045	-0.833682	0.829731	1	-2.18612	-1.21174	0.0259426	0.21501	0.635068	0.591655	0.324039	0.635068	0.591655	0.324039	31	35	16	0.455322	0.427158	0.207546	1.19577	1.11507	0.538799
100046796	gene-Gm14567	Gm14567	predicted gene 14567	pseudogene	.	3705732	.	-2.02893	-2.63074	0.227948	1	2.54061	-1.49375	0.023845	0.203732	0.236818	0.120232	0.542448	0.236818	0.120232	0.542448	10	6	29	0.343632	0.172798	0.929746	0.902446	0.45108	2.41367
100048142	gene-Gm20570	Gm20570	predicted gene, 20570	pseudogene	.	5295677	.	-1.71432	-2.14515	0.335094	1	-5.10737	-2.49176	0.0103193	0.113724	0.321636	0.195158	0.066562	0.321636	0.195158	0.066562	14	10	3	0.451215	0.265834	0.068842	1.18498	0.693946	0.178717
100101484	id-Trac	Trac	T cell receptor alpha constant	C_region	.	4439838	TRAC	-1.16145	1.47772	0.411744	1	-2.93575	1.00648	9.59059e-08	8.75142e-06	1.98597	1.82756	1.00527	1.98597	1.82756	1.00527	166	176	64	2.89559	2.50881	0.969675	7.60439	6.54911	2.51733
100113396	gene-Gm10689	Gm10689	predicted gene 10689	pseudogene	.	3642613	.	-2.83151	-2.35819	0.0516117	1	-5.10737	-2.49176	0.0103193	0.113724	0.321636	0.120232	0.066562	0.321636	0.120232	0.066562	14	6	3	0.422432	0.135549	0.070994	1.10939	0.353845	0.184303
100125929	NR_152207,NR_152208,NR_152209	0610009E02Rik	RIKEN cDNA 0610009E02 gene	lncRNA	.	3698435	.	-2.55556	-1.68897	0.026994	0.85826	1.37906	-0.932873	0.360272	0.839393	0.496	0.213297	0.647653	0.496	0.213297	0.647653	23	11	36	0.555266	0.172651	0.673537	1.45824	0.450697	1.74854
100125931	NR_030676	Phtf1os	putative homeodomain transcription factor 1, opposite strand	lncRNA	.	3698050	.	1.11607	-0.650111	0.769994	1	-2.25638	-1.18288	0.0197076	0.178759	0.651545	0.711353	0.324039	0.651545	0.711353	0.324039	32	44	16	0.133426	0.153594	0.057508	0.350405	0.400949	0.149293
100127111	NR_004445	Snord22	small nucleolar RNA, C/D box 22	snoRNA	.	1933385	.	-1.44527	-1.59661	0.36518	1	-3.19662	-1.92907	0.00962572	0.109111	0.440188	0.317587	0.150788	0.440188	0.317587	0.150788	20	17	7	2.45141	1.78831	0.740303	6.43789	4.66829	1.92186
100141474	NM_001289118,XM_030245433,XM_030245434,XM_030245435	4933428G20Rik	RIKEN cDNA 4933428G20 gene	protein_coding	NP_001276047.1;XP_030101293.1;XP_030101294.1;XP_030101295.1	1918475	.	4.73251	-2.35259	0.0103994	0.571652	2.0189	-3.10026	0.355755	0.83473	0.0752138	0.334259	0.150788	0.0752138	0.334259	0.150788	3	18	7	0.010367	0.029215	0.027882	0.027227	0.076265	0.072384
100169864	NM_001278271,NM_001278272,NR_103489	Gm44504	predicted readthrough transcript (NMD candidate), 44504	protein_coding	NP_001265200.1;NP_001265201.1	5621304	.	-2.51434	0.191972	7.61059e-05	0.0315667	-2.75064	0.163505	2.27007e-05	0.000981725	1.38157	0.711353	0.662075	1.38157	0.711353	0.662075	90	44	37	1.24645	0.505042	0.460977	3.27343	1.31838	1.19672
100169868	XM_011244774,XM_011244775,XM_017316307,XM_030248118,XM_030248119,XM_030248121,XM_030248122,XM_030248123	Gm3173	predicted gene 3173, transcript variant X7	protein_coding	XP_011243076.1;XP_011243077.1;XP_017171796.1;XP_030103978.1;XP_030103979.1;XP_030103981.1;XP_030103982.1;XP_030103983.1	3781352	.	-2.24355	-1.69283	0.0591425	1	-3.08229	-1.79511	0.00903825	0.104003	0.477635	0.231211	0.171098	0.477635	0.231211	0.171098	22	12	8	0.196591	0.10577	0.046751	0.516288	0.276109	0.12137
100169878	NR_026944	Gm10941	predicted gene 10941	lncRNA	.	3779151	.	-1.34657	-1.37067	0.495638	1	-3.22165	-1.75227	0.00616054	0.0788011	0.496	0.383148	0.171098	0.496	0.383148	0.171098	23	21	8	0.499911	0.380008	0.145728	1.31287	0.991992	0.378317
100216343	XR_003954574	Gm17501	predicted gene, 17501	lncRNA	.	4937135	.	-1.05208	2.38764	0.760132	1	-3.45471	1.79124	1.24949e-11	2.59127e-09	2.66309	2.60164	1.34622	2.66309	2.60164	1.34622	299	350	98	1.86044	1.77658	0.528647	4.88589	4.63767	1.3724
100216537	NR_030703	Snord104	small nucleolar RNA, C/D box 104	snoRNA	.	3819515	.	-1.35228	-1.43218	0.483743	1	-2.47391	-1.71539	0.0306351	0.238215	0.477635	0.367035	0.21088	0.477635	0.367035	0.21088	22	20	10	4.681	3.54562	1.88214	12.2932	9.25567	4.88614
100270707	NR_026741	Gm14379	predicted gene 14379	lncRNA	.	3649346	.	-2.53594	-1.37863	0.00834208	0.519612	-2.18079	-1.29981	0.0294307	0.232586	0.601537	0.266384	0.305785	0.601537	0.266384	0.305785	29	14	15	0.244864	0.093537	0.109033	0.643064	0.244175	0.283055
100270751	gene-Gm15590	Gm15590	predicted gene 15590	pseudogene	.	3831433	.	1.00758	3.50223	0.962515	1	2.11815	4.13682	6.42895e-07	4.65589e-05	3.61547	3.62547	4.63489	3.61547	3.62547	4.63489	631	783	1515	11.0614	11.2176	23.134	29.0495	29.2831	60.057
100306945	NR_028513	Snora73b	small nucleolar RNA, H/ACA box 73b	snoRNA	.	4360049	.	1.02369	-1.16046	1	1	-2.86889	-1.71301	0.0120982	0.127111	0.496	0.505956	0.191126	0.496	0.505956	0.191126	23	29	9	1.78859	1.82338	0.590291	4.6972	4.75985	1.53242
100416829	gene-Gm18285	Gm18285	predicted gene, 18285	pseudogene	.	5010470	.	1.00302	-1.57465	1	1	-3.77973	-2.1832	0.0153481	0.152147	0.382129	0.383148	0.10929	0.382129	0.383148	0.10929	17	21	5	0.311629	0.328776	0.082791	0.818401	0.858253	0.21493
100417829	NR_040453	Gm18852	predicted gene, 18852	transcribed_pseudogene	.	5011037	.	-1.66484	-1.74095	0.195974	1	-19.1271	-2.28977	4.57911e-05	0.00172865	0.421094	0.266384	0.0225303	0.421094	0.266384	0.0225303	19	14	1	0.068298	0.040097	0.003253	0.179365	0.10467	0.008446
100417831	NR_040456	Gm18853	predicted gene, 18853	transcribed_pseudogene	.	5011038	.	-1.4166	-1.95661	0.4885	1	-8.03344	-2.48878	0.00200946	0.0337065	0.342083	0.248905	0.0447141	0.342083	0.248905	0.0447141	15	13	2	0.055932	0.037595	0.003248	0.146889	0.098139	0.008431
100462739	gene-Gm19246	Gm19246	predicted gene, 19246	pseudogene	.	5011431	.	-7.69691	-3.36212	0.0433314	1	-1.57158	-2.89753	0.780907	1	0.169763	0.0207475	0.10929	0.169763	0.0207475	0.10929	7	1	5	0.297466	0.009535	0.186267	0.781205	0.024892	0.483559
100502630	NR_045266	Gm15545	predicted gene 15545	lncRNA	.	3782994	.	1.45269	-0.833506	0.239982	1	2.05355	-0.529397	0.0123053	0.128729	0.514135	0.698533	0.911811	0.514135	0.698533	0.911811	24	43	56	0.34351	0.517571	0.718793	0.902126	1.35109	1.86602
100502742	NR_045709	1700007L15Rik	RIKEN cDNA 1700007L15 gene	lncRNA	.	1916581	.	-1.15046	-0.028459	0.609772	1	-2.14838	-0.371846	0.00526908	0.0704991	1.01209	0.91348	0.557955	1.01209	0.91348	0.557955	57	61	30	1.22647	1.07079	0.563792	3.22095	2.79524	1.46363
100503003	NR_154462	Gm17484	predicted gene, 17484	lncRNA	.	4937118	.	1.98384	-0.806261	0.0264948	0.85826	2.85659	-0.454168	0.000329839	0.00855052	0.440188	0.773797	1.01654	0.440188	0.773797	1.01654	20	49	65	0.138758	0.278969	0.393879	0.364407	0.728233	1.02253
100503197	NR_037971	Gm19589	predicted gene, 19589	lncRNA	.	5011774	.	-1.72812	-0.400327	0.0428408	1	-2.3503	-0.538408	0.00246665	0.0396328	0.946829	0.619126	0.478697	0.946829	0.619126	0.478697	52	37	25	0.320687	0.184903	0.133701	0.842189	0.482679	0.347094
100503519	XR_379026	Gm19744	predicted gene, 19744	lncRNA	.	5011929	.	-1.23042	-1.05123	0.555449	1	-6.2087	-1.66309	4.04722e-05	0.00156487	0.584475	0.491165	0.10929	0.584475	0.491165	0.10929	28	28	5	0.08004	0.064231	0.01256	0.210202	0.167673	0.032608
100503583	NM_001256142	Fsbp	fibrinogen silencer binding protein	protein_coding	NP_001243071.1	5301008	.	-1.19325	0.0874104	0.448044	1	-3.73898	-0.440599	3.94303e-06	0.000224175	1.08669	0.957189	0.377455	1.08669	0.957189	0.377455	63	65	19	0.223587	0.186619	0.057563	0.587186	0.487159	0.149436
100503620	XR_386176,XR_877338,XR_877339,XR_877340	Gm15337	predicted gene 15337, transcript variant X3	lncRNA	.	3705103	.	3.10487	-0.943839	0.000560744	0.117627	1.75777	-1.48721	0.141576	0.573094	0.300894	0.785968	0.494901	0.300894	0.785968	0.494901	13	50	26	0.03013	0.131556	0.053946	0.079127	0.343421	0.140047
100503652	NR_040406,NR_040407	Gm16845	predicted gene, 16845	lncRNA	.	4439769	.	1.55457	-0.221147	0.0770828	1	2.69041	0.295758	2.70195e-05	0.00112581	0.715635	0.999613	1.4496	0.715635	0.999613	1.4496	36	69	110	0.385172	0.601079	1.03186	1.01154	1.56909	2.67875
100503794	NR_045093	Gm9920	predicted gene 9920	lncRNA	.	3642228	.	4.66651	-2.81901	0.0267805	0.85826	3.38921	-3.10359	0.118117	0.523529	0.0505757	0.231211	0.171098	0.0505757	0.231211	0.171098	2	12	8	0.028469	0.163016	0.120796	0.074764	0.425544	0.313593
100503802	XR_003955773,XR_880548,XR_880551,XR_880552,XR_880556,XR_880558	Gm10419	predicted gene 10419, transcript variant X6	lncRNA	.	3642823	.	1.73445	-0.124774	0.025317	0.855066	-2.13953	-1.00069	0.0233933	0.201381	0.715635	1.08089	0.377455	0.715635	1.08089	0.377455	36	77	19	0.129786	0.241224	0.048253	0.340846	0.629704	0.125268
100504049	NR_152254	Gm15559	predicted gene 15559	lncRNA	.	3783008	.	2.02422	-0.78757	0.0264948	0.85826	1.84786	-0.873061	0.0577496	0.354024	0.440188	0.785968	0.732099	0.440188	0.785968	0.732099	20	50	42	0.142117	0.289029	0.262642	0.373229	0.754494	0.681833
100504061	XR_003955431,XR_881356	8030451A03Rik	RIKEN cDNA 8030451A03 gene, transcript variant X2	lncRNA	.	1915353	.	-1.16553	-1.60404	0.7633	1	-2.52484	-1.98006	0.0397031	0.281173	0.401743	0.35074	0.171098	0.401743	0.35074	0.171098	18	19	8	0.025454	0.021382	0.010022	0.066848	0.055815	0.026017
100504195	NM_027587,XM_030241932	Micalcl	MICAL C-terminal like	protein_coding	NP_081863.2;XP_030097792.1	1918127	.	-1.01411	-1.83715	1	1	-3.87156	-2.4263	0.0250426	0.210372	0.321636	0.317587	0.0880839	0.321636	0.317587	0.0880839	14	17	4	0.083653	0.089071	0.019686	0.219691	0.232514	0.051107
100504265	NR_038021,NR_038022	Gm20139	predicted gene, 20139	lncRNA	.	5012324	.	1.08242	-0.298514	0.804261	1	-2.63256	-0.87789	0.00299889	0.0460688	0.806729	0.856913	0.359868	0.806728	0.856913	0.359868	42	56	18	0.107677	0.117947	0.039955	0.282781	0.307894	0.103726
100504421	NR_045299,NR_160675	2900076A07Rik	RIKEN cDNA 2900076A07 gene	lncRNA	.	1920242	.	-1.13408	0.269212	0.571609	1	-2.32829	-0.121212	0.00105353	0.0204324	1.16911	1.07098	0.618369	1.16911	1.07098	0.618369	70	76	34	1.46239	1.30044	0.591459	3.84052	3.39474	1.53546
100504467	NR_045751,NR_045752,NR_045753	Gm16596	predicted gene, 16596	lncRNA	.	4439520	.	-2.01328	-1.58546	0.0678932	1	-3.67332	-1.79267	0.00285251	0.0441216	0.496	0.266384	0.150788	0.496	0.266384	0.150788	23	14	7	0.24586	0.118597	0.057627	0.645678	0.30959	0.149602
100504518	NM_001195097,XM_006518314,XM_006518315,XM_006518316,XM_006518317,XM_006518318,XM_006518319	3425401B19Rik	RIKEN cDNA 3425401B19 gene	protein_coding	NP_001182026.1;XP_006518377.1;XP_006518378.1;XP_006518379.1;XP_006518380.1;XP_006518381.1;XP_006518382.1	3588196	.	1.49091	3.80878	0.00802471	0.51868	2.34086	4.23163	1.72863e-08	1.90045e-06	3.61126	4.14813	4.76919	3.61126	4.14813	4.76919	629	1155	1669	1.83795	2.73758	4.23542	4.82684	7.14631	10.9954
100504637	NR_045068	Gm20324	predicted gene, 20324	lncRNA	.	5012509	.	-3.51921	-1.64215	0.00275824	0.312608	-3.63973	-1.63072	0.00190528	0.0323819	0.549734	0.176788	0.171098	0.549734	0.176788	0.171098	26	9	8	0.367923	0.103602	0.095254	0.966241	0.270447	0.247285
100504653	XR_106426,XR_376251	4930555A03Rik	RIKEN cDNA 4930555A03 gene, transcript variant X1	lncRNA	.	1922587	.	-2.32172	-1.8977	0.0586665	1	-2.37249	-1.88722	0.048953	0.321843	0.421094	0.195158	0.191126	0.421094	0.195158	0.191126	19	10	9	0.169301	0.068403	0.069638	0.44462	0.178562	0.180785
100504703	NR_040660	A730063M14Rik	RIKEN cDNA A730063M14 gene	lncRNA	.	2443898	.	-3.03216	-2.2971	0.0347041	0.960604	-1.69093	-2.03539	0.257411	0.746197	0.342083	0.120232	0.21088	0.342083	0.120232	0.21088	15	6	10	0.740185	0.241893	0.404497	1.94388	0.63145	1.0501
100526796	NR_037588	Cahm	colon adenocarcinoma hypermethylated RNA	lncRNA	.	4462384	.	2.27532	-1.47071	0.0444493	1	1.04227	-2.09528	1	1	0.258494	0.535092	0.268568	0.258494	0.535092	0.268568	11	31	13	0.14107	0.334818	0.140454	0.370478	0.874025	0.364627
100529079	NR_040466	5830418P13Rik	RIKEN cDNA 5830418P13 gene	lncRNA	.	3604110	.	1.69332	-0.225228	0.0427944	1	3.44293	0.477586	9.36161e-08	8.62876e-06	0.683946	1.02037	1.62916	0.683946	1.02037	1.62916	34	71	133	0.249349	0.429045	0.859161	0.654841	1.12	2.23042
100642166	NR_040366	Gm15446	predicted gene 15446	lncRNA	.	3709333	.	-1.36727	-0.321423	0.23659	1	-2.0191	-0.524542	0.0123053	0.128729	0.919876	0.72406	0.526773	0.919876	0.72406	0.526773	50	45	28	0.516255	0.379574	0.249427	1.35579	0.990859	0.647526
100653389	NR_132106	Mir155hg	Mir155 host gene (non-protein coding)	lncRNA	.	5477161	.	1.01045	0.718995	1	1	-3.50598	0.078277	6.41334e-07	4.65589e-05	1.38157	1.39084	0.542448	1.38157	1.39084	0.542448	90	112	29	1.15263	1.16849	0.317788	3.02704	3.05028	0.824995
100689012	gene-Gm29696	Gm29696	predicted gene, 29696	pseudogene	.	5588855	.	4.48182	-3.51998	0.131529	1	7.21267	-3.10693	0.0246349	0.208535	0.0255095	0.120232	0.191126	0.0255094	0.120232	0.191126	1	6	9	0.00284	0.030883	0.050895	0.007459	0.080618	0.132127
100861728	gene-Gm21168	Gm21168	.	pseudogene	.	5434523	.	6.67236	-3.1788	0.0433314	1	6.42291	-3.21248	0.0433314	0.296401	0.0255095	0.176788	0.171098	0.0255094	0.176788	0.171098	1	9	8	0.00072	0.023756	0.024439	0.00189	0.062013	0.063444
100861898	XM_006516436	Gm21936	predicted gene, 21936	protein_coding	XP_006516499.1	5439387	.	-2.14209	-1.73313	0.0790364	1	-3.35552	-1.88219	0.00644454	0.0810006	0.459033	0.231211	0.150788	0.459033	0.231211	0.150788	21	12	7	0.734476	0.33487	0.19606	1.92888	0.874161	0.508983
101055769	NR_105031	Gm12596	predicted gene 12596	lncRNA	.	3649247	.	-1.41344	-1.39937	0.406933	1	-5.10462	-1.87716	0.000421961	0.0102541	0.496	0.367035	0.10929	0.496	0.367035	0.10929	23	20	5	0.282933	0.198106	0.050005	0.743039	0.517144	0.129815
101055874	XM_030247064	Gm29737	predicted gene, 29737	protein_coding	XP_030102924.1	5588896	.	-1.4812	-0.00281561	0.0959416	1	-2.93656	-0.316715	6.46612e-05	0.00233146	1.11072	0.83365	0.478697	1.11072	0.83365	0.478697	65	54	25	0.62355	0.428214	0.20392	1.63757	1.11783	0.529387
101056073	NM_001324553	Zfp990	zinc finger protein 990	protein_coding	NP_001311482.1	3652161	.	2.42004	-1.53585	0.023845	0.838479	-1.60762	-2.50364	0.499675	0.918612	0.236818	0.520598	0.150788	0.236818	0.520598	0.150788	10	30	7	0.072935	0.188114	0.043988	0.191542	0.491061	0.114194
101056162	gene-Gm6166	Gm6166	predicted gene 6166	pseudogene	.	3645893	.	-1.20171	2.408	0.265358	1	-3.58574	1.89001	1.96965e-12	4.85757e-10	2.75745	2.53469	1.38151	2.75745	2.53469	1.38151	323	331	102	7.73414	6.47264	2.11231	20.3114	16.8965	5.48367
101669761	NR_103513	Gm15694	predicted gene 15694	transcribed_pseudogene	.	3783135	.	-1.55164	-1.39591	0.268101	1	-2.25294	-1.56394	0.0439575	0.29878	0.514135	0.35074	0.249594	0.514135	0.35074	0.249594	24	19	12	0.398291	0.254706	0.172193	1.04599	0.664896	0.447023
102631504	XR_003948982,XR_380036	Gm29826	predicted gene, 29826, transcript variant X1	lncRNA	.	5588985	.	1.60696	-2.97425	0.780907	1	3.8858	-2.21879	0.0103994	0.114161	0.0994382	0.158182	0.359868	0.0994383	0.158182	0.359868	4	8	18	0.051204	0.113267	0.291771	0.134472	0.295675	0.757452
102631856	XM_006519765,XM_006519766,XM_017316245,XM_017316246,XR_003951017,XR_003951018	Gm30083	predicted gene, 30083, transcript variant X4	protein_coding	XP_006519828.1;XP_006519829.1;XP_017171734.1;XP_017171735.1	5589242	.	2.87001	-1.82599	0.0173117	0.719038	2.49581	-1.96216	0.0682606	0.388934	0.169763	0.445859	0.39483	0.169763	0.445859	0.39483	7	25	20	0.034418	0.097992	0.084451	0.090388	0.255802	0.219238
102632004	XR_385530	Gm30187	predicted gene, 30187	lncRNA	.	5589346	.	1.47968	-2.58251	0.643095	1	3.19228	-1.91985	0.0191693	0.175446	0.1467	0.213297	0.428964	0.1467	0.213297	0.428964	6	11	22	0.305115	0.462284	1.0318	0.801293	1.20677	2.67861
102632170	XR_001782277,XR_003952223,XR_003952224	Gm30316	predicted gene, 30316, transcript variant X2	lncRNA	.	5589475	.	-1.05083	0.195827	0.896494	1	-4.00768	-0.439177	1.00766e-06	6.83635e-05	1.09876	1.061	0.359868	1.09876	1.061	0.359868	64	75	18	0.173616	0.165143	0.042457	0.455949	0.431098	0.110221
102632341	XR_378307,XR_378308,XR_378310,XR_378311,XR_378312,XR_378313,XR_378314,XR_378315,XR_378316,XR_378317,XR_378318,XR_378319,XR_869763	Gm30440	predicted gene, 30440, transcript variant X6	lncRNA	.	5589599	.	-1.54694	-0.737271	0.152573	1	-4.37544	-1.14293	4.27605e-05	0.00163259	0.761901	0.535092	0.21088	0.761901	0.535092	0.21088	39	31	10	0.160159	0.088529	0.029457	0.42061	0.2311	0.076471
102632479	XR_003952893,XR_003952894,XR_003952895,XR_877915	Gm30541	predicted gene, 30541, transcript variant X1	lncRNA	.	5589700	.	2.39682	-2.66078	0.227948	1	3.8858	-2.21879	0.0103994	0.114161	0.0994382	0.231211	0.359868	0.0994383	0.231211	0.359868	4	12	18	0.004297	0.011461	0.02408	0.011285	0.029919	0.062512
102632482	XR_003946748,XR_003946749,XR_391285,XR_391286,XR_391288,XR_881990	Gm30544	predicted gene, 30544, transcript variant X4	lncRNA	.	5589703	.	-1.03795	0.0904966	0.945065	1	-2.38169	-0.369102	0.00155718	0.0278395	1.03739	1.01003	0.526773	1.03739	1.01003	0.526773	59	70	28	0.285632	0.274118	0.111997	0.750127	0.715571	0.290749
102632560	XR_387390	Gm38446	predicted gene, 38446	lncRNA	.	5621331	.	1.096	0.207839	0.746214	1	-2.26122	-0.323414	0.00269905	0.0423904	1.04987	1.11988	0.557955	1.04987	1.11988	0.557955	60	81	30	1.30716	1.4403	0.558345	3.43286	3.75982	1.44949
102632586	XR_001779641,XR_003948941	Gm30624	predicted gene, 30624, transcript variant X1	lncRNA	.	5589783	.	-1.06273	0.165863	0.842919	1	-4.43427	-0.488917	8.87274e-07	6.11047e-05	1.08669	1.04082	0.324039	1.08669	1.04082	0.324039	63	73	16	0.690686	0.637668	0.141596	1.81388	1.6646	0.367589
102632764	XR_384146	Gm30752	predicted gene, 30752	lncRNA	.	5589911	.	2.82153	-1.38659	0.00834208	0.519612	-1.60762	-2.50364	0.499675	0.918612	0.236818	0.591655	0.150788	0.236818	0.591655	0.150788	10	35	7	0.114595	0.351723	0.072421	0.300949	0.918155	0.188009
102632811	XR_001778971,XR_001778972,XR_001778973,XR_001778979,XR_865531,XR_865534,XR_865535	Gm30788	predicted gene, 30788, transcript variant X3	lncRNA	.	5589947	.	-2.85233	-1.47134	0.00360939	0.344876	-14.9418	-1.78044	2.1476e-06	0.00013286	0.584475	0.231211	0.0447141	0.584475	0.231211	0.0447141	28	12	2	0.181978	0.07376	0.012754	0.47791	0.192549	0.03311
102632818	XR_385887,XR_385888,XR_385889,XR_385890	Gm30794	predicted gene, 30794, transcript variant X4	lncRNA	.	5589953	.	-1.4188	-1.04521	0.287635	1	-2.41529	-1.29776	0.013932	0.141491	0.6184	0.461119	0.287296	0.6184	0.461119	0.287296	30	26	14	0.283785	0.237574	0.084248	0.745276	0.620176	0.218711
102633026	gene-Gm13717	Gm13717	.	pseudogene	.	3650430	.	1.12696	-1.41667	0.782585	1	-2.52484	-1.98006	0.0397031	0.281173	0.401743	0.445859	0.171098	0.401743	0.445859	0.171098	18	25	8	0.289192	0.333279	0.106958	0.759477	0.870007	0.277669
102633109	XR_390440,XR_881152,XR_881153	Gm11884	predicted gene 11884, transcript variant X1	lncRNA	.	3651157	.	1.59954	-0.196423	0.0661973	1	-2.53739	-1.07275	0.00630869	0.079843	0.715635	1.02037	0.324039	0.715635	1.02037	0.324039	36	71	16	0.378177	0.655363	0.154997	0.993169	1.71079	0.40238
102633145	XR_001778985	Gm31047	predicted gene, 31047	lncRNA	.	5590206	.	1.74517	0.870069	0.00628383	0.453282	3.94748	1.70892	4.61219e-13	1.29496e-10	1.20305	1.71112	2.61983	1.20305	1.71112	2.61983	73	157	327	0.258333	0.454288	1.00654	0.678434	1.1859	2.61302
102633203	XR_871946	Gm31090	predicted gene, 31090	lncRNA	.	5590249	.	-1.19659	-0.729708	0.541271	1	-2.46714	-1.09952	0.00843262	0.0983356	0.699878	0.605456	0.324039	0.699878	0.605456	0.324039	35	36	16	0.40832	0.351114	0.162438	1.07233	0.916564	0.421697
102633358	XR_380243	Gm31202	predicted gene, 31202	lncRNA	.	5590361	.	-2.4432	-1.85272	0.0425388	1	-1.87927	-1.72015	0.137985	0.565132	0.440188	0.195158	0.249594	0.440188	0.195158	0.249594	20	10	12	0.604219	0.255844	0.327439	1.5868	0.667867	0.850048
102633387	gene-Gm31222	Gm31222	.	pseudogene	.	5590381	.	-2.08976	-2.42665	0.186747	1	-4.3838	-2.6388	0.0264707	0.216905	0.27985	0.139332	0.066562	0.27985	0.139332	0.066562	12	7	3	0.018609	0.009134	0.002837	0.04887	0.023843	0.007365
102633420	XR_003949548,XR_003949549,XR_003949550,XR_003949551,XR_879855,XR_879857	Gm12223	predicted gene 12223, transcript variant X4	lncRNA	.	3649594	.	-1.00064	-1.01264	1	1	-2.92133	-1.55942	0.00778622	0.0931793	0.549734	0.549442	0.21088	0.549734	0.549442	0.21088	26	32	10	0.236497	0.11225	0.041481	0.62109	0.293022	0.107687
102633439	XR_001783511,XR_001783512,XR_001783513,XR_001783514	Gm14154	predicted gene 14154, transcript variant X1	lncRNA	.	3649354	.	1.02012	-0.444297	1	1	-2.09795	-0.883089	0.0161891	0.156902	0.761901	0.773797	0.411998	0.761901	0.773797	0.411998	39	49	21	0.107337	0.10773	0.048363	0.28189	0.281222	0.125553
102633627	gene-Tpm4-ps	Tpm4-ps	tropomyosin 4, pseudogene	pseudogene	.	107955	.	-1.31201	2.99366	0.0838055	1	-2.1593	2.72595	1.93152e-06	0.000121973	3.32319	2.97561	2.37043	3.32319	2.97561	2.37043	505	474	265	3.8971	2.98376	1.77831	10.2346	7.78894	4.61658
102633812	XR_388210	Gm31546	predicted gene, 31546	lncRNA	.	5590705	.	-1.31499	-0.954958	0.42843	1	-3.16796	-1.35464	0.00179023	0.0310273	0.635068	0.505956	0.230367	0.635068	0.505956	0.230367	31	29	11	0.29623	0.226043	0.086832	0.77796	0.590074	0.225421
102633828	XR_001779359,XR_001779360	Gm31559	predicted gene, 31559, transcript variant X1	lncRNA	.	5590718	.	-1.02982	2.36387	0.877019	1	-4.70469	1.66341	8.3056e-16	3.8866e-13	2.63021	2.59473	1.0716	2.63021	2.59473	1.0716	291	348	70	2.42773	2.39869	0.50113	6.37569	6.26166	1.30096
102634205	XR_374005	Gm13264	predicted gene 13264	lncRNA	.	3652184	.	-1.00762	-0.266033	1	1	-3.61824	-0.894311	0.000111871	0.00360715	0.850205	0.845329	0.287296	0.850205	0.845329	0.287296	45	55	14	0.362675	0.357619	0.092954	0.952457	0.933544	0.241312
102634487	XR_391166	Gm32059	predicted gene, 32059	lncRNA	.	5591218	.	1.87823	-2.3958	0.286221	1	5.21154	-1.4072	0.000112452	0.00361948	0.1467	0.266384	0.647653	0.1467	0.266384	0.647653	6	14	36	0.066084	0.134163	0.380322	0.173549	0.350224	0.987335
102634533	XR_388308,XR_879493,XR_879494	Gm14966	predicted gene 14966, transcript variant X1	lncRNA	.	3705223	.	-1.61115	-1.59289	0.226333	1	-2.36206	-1.75709	0.0425388	0.293621	0.459033	0.300721	0.21088	0.459033	0.300721	0.21088	21	16	10	0.283631	0.215631	0.132366	0.744875	0.562892	0.343628
102634664	XR_384787,XR_875988	Gm32196	predicted gene, 32196, transcript variant X2	lncRNA	.	5591355	.	-1.95087	0.828926	0.000959826	0.158476	-9.74539	0.375894	1.44911e-17	1.01717e-14	1.73078	1.12946	0.305785	1.73078	1.12946	0.305785	130	82	15	1.06866	0.553439	0.098918	2.80651	1.44472	0.256796
102634849	XR_385776	Gm32336	predicted gene, 32336	lncRNA	.	5591495	.	3.12869	-3.17327	0.189409	1	5.47287	-2.66942	0.0160841	0.156902	0.0505757	0.158182	0.268568	0.0505757	0.158182	0.268568	2	8	13	0.016709	0.062284	0.116124	0.043882	0.162588	0.301463
102634888	XR_001779793,XR_001779796,XR_003948887,XR_003948888,XR_003948889,XR_003948890,XR_003948891,XR_003948892,XR_003948893,XR_003948894,XR_003948895,XR_003948896,XR_003948897,XR_871788	Gm32364	predicted gene, 32364, transcript variant X10	lncRNA	.	5591523	.	1.26243	-0.0844778	0.367018	1	-2.21054	-0.710895	0.00619366	0.0789898	0.850205	1.01003	0.445733	0.850205	1.01003	0.445733	45	70	23	0.129625	0.174375	0.048983	0.340422	0.455197	0.127161
102634922	XR_001779521,XR_001779522,XR_003948104,XR_373659,XR_865692	Gm32391	predicted gene, 32391, transcript variant X3	lncRNA	.	5591550	.	-5.4399	-1.70966	0.000128569	0.0442715	-1.09249	-1.0171	0.81167	1	0.567209	0.120232	0.526773	0.567209	0.120232	0.526773	27	6	28	0.132026	0.021313	0.16608	0.346728	0.055636	0.43115
102635071	XR_003946831,XR_003946832,XR_003946833	Gm26944	predicted gene, 26944, transcript variant X1	lncRNA	.	5504059	.	1.36194	1.69564	0.0818007	1	-2.02519	1.0371	0.000337727	0.00868102	1.89202	2.23072	1.22518	1.89202	2.23072	1.22518	152	255	85	0.228321	0.335446	0.141719	0.599617	0.875664	0.367908
102635192	NR_153786	Gm16835	predicted gene, 16835	lncRNA	.	4439759	.	3.58161	-2.29306	0.0347041	0.960604	2.17143	-2.74002	0.282135	0.771955	0.0994382	0.334259	0.21088	0.0994383	0.334259	0.21088	4	18	10	0.018073	0.081788	0.050292	0.047463	0.213503	0.13056
102635203	XR_001783582,XR_001783583,XR_001783584,XR_001783585,XR_375283	Gm32600	predicted gene, 32600, transcript variant X1	lncRNA	.	5591759	.	1.13045	-0.822619	0.749303	1	-2.6266	-1.42264	0.00916578	0.104613	0.584475	0.646084	0.249594	0.584475	0.646084	0.249594	28	39	12	0.300962	0.331422	0.110274	0.790387	0.86516	0.286276
102635360	XM_030247026	Gm32719	predicted gene, 32719	protein_coding	XP_030102886.1	5591878	.	-1.5436	1.27568	0.0217029	0.800297	-2.07418	1.12529	0.000175663	0.00515622	1.96634	1.52759	1.26352	1.96634	1.52759	1.26352	163	130	89	1.43253	0.931626	0.679347	3.76213	2.43196	1.76362
102635385	XM_017313740	Gm32742	predicted gene, 32742	protein_coding	XP_017169229.1	5591901	.	-1.23647	1.99319	0.214503	1	-2.16819	1.68665	1.83152e-05	0.000826183	2.42507	2.18089	1.59199	2.42507	2.18089	1.59199	245	244	128	0.801053	0.651603	0.363494	2.10373	1.70097	0.943648
102635396	XR_380685,XR_380686,XR_871956,XR_871957,XR_871958	Gm32749	predicted gene, 32749, transcript variant X2	lncRNA	.	5591908	.	-1.25363	0.867483	0.268962	1	-8.99141	0.176166	1.45098e-15	6.45862e-13	1.58399	1.37482	0.287296	1.58399	1.37482	0.287296	112	110	14	0.882509	0.697214	0.08889	2.31765	1.82004	0.230763
102635415	NR_110440	Halr1	Hoxa adjacent long noncoding RNA 1	lncRNA	.	3705267	.	3.51634	-2.0427	0.0143062	0.669456	1.22983	-2.90399	0.780907	1	0.123263	0.399083	0.150788	0.123263	0.399083	0.150788	5	22	7	0.124192	0.501914	0.157942	0.326153	1.31022	0.410027
102635418	XR_383914,XR_875109,XR_875111,XR_875112,XR_875113	Gm32764	predicted gene, 32764, transcript variant X3	lncRNA	.	5591923	.	-1.44353	-0.0766474	0.154822	1	-2.29884	-0.307618	0.00171283	0.0298845	1.06225	0.810006	0.557955	1.06225	0.810006	0.557955	61	52	30	0.747675	0.565149	0.296873	1.96355	1.47529	0.770696
102635429	XR_001779720,XR_001779721,XR_003948832,XR_380132,XR_380133,XR_380134,XR_871470,XR_871471	Gm20655	predicted gene 20655, transcript variant X3	lncRNA	.	5313102	.	-1.77466	1.6411	0.00131908	0.199525	-2.01185	1.58063	0.000119464	0.00376549	2.31042	1.69184	1.56921	2.31042	1.69184	1.56921	222	154	125	0.379776	0.222239	0.191613	0.99737	0.580145	0.497437
102635526	XR_001785420,XR_001785421,XR_378160	Gm32838	predicted gene, 32838, transcript variant X1	lncRNA	.	5591997	.	1.40414	0.472797	0.111977	1	2.46212	0.991231	9.90889e-06	0.000491406	1.08669	1.36674	1.91461	1.08669	1.36674	1.91461	63	109	176	0.833787	1.18404	2.02801	2.18969	3.09087	5.26482
102635552	NM_001346808,NR_144501,XM_030243224,XM_030243225,XM_030243226	Gm32856	predicted gene, 32856	protein_coding	NP_001333737.1;XP_030099084.1;XP_030099085.1;XP_030099086.1	5592015	.	-1.07568	1.89299	0.699503	1	-2.99116	1.36204	1.02668e-08	1.21237e-06	2.2683	2.18549	1.1858	2.2683	2.18549	1.1858	214	245	81	0.82277	0.757355	0.263571	2.16076	1.97704	0.684244
102635671	XR_389633	Gm32950	predicted gene, 32950	lncRNA	.	5592109	.	4.21067	-2.46955	0.0250426	0.854256	2.30194	-3.00216	0.2392	0.724325	0.0752138	0.300721	0.171098	0.0752138	0.300721	0.171098	3	16	8	0.02007	0.087982	0.046593	0.052707	0.229672	0.120959
102635796	XR_001784951,XR_387699	Gm33044	predicted gene, 33044, transcript variant X1	lncRNA	.	5592203	.	8.13272	-2.99026	0.0139512	0.663496	1.6844	-4.09618	1	1	0.0255095	0.213297	0.0447141	0.0255094	0.213297	0.0447141	1	11	2	0.069184	0.605901	0.108795	0.18169	1.58167	0.282436
102635853	XR_386220	Gm16283	predicted gene 16283	lncRNA	.	3826591	.	-3.3072	-2.69709	0.0419754	1	-3.04883	-2.64188	0.0884894	0.448585	0.258494	0.0812577	0.0880839	0.258494	0.0812577	0.0880839	11	4	4	0.19344	0.053627	0.058913	0.508011	0.13999	0.152941
102635870	XR_001780246,XR_879983,XR_879984	Gm12315	predicted gene 12315, transcript variant X2	lncRNA	.	3652244	.	4.28205	-2.8995	0.0443061	1	2.97247	-3.20908	0.189409	0.657294	0.0505757	0.213297	0.150788	0.0505757	0.213297	0.150788	2	11	7	0.015616	0.066072	0.043053	0.041012	0.172477	0.111768
102635994	XR_001778128,XR_001778129	Gm33190	predicted gene, 33190, transcript variant X1	lncRNA	.	5592349	.	-1.31733	0.771304	0.189482	1	-2.68999	0.41622	1.42662e-05	0.000674501	1.54041	1.2919	0.772538	1.54041	1.2919	0.772538	107	100	45	1.9364	1.47468	0.692362	5.08539	3.84958	1.79741
102636055	XR_003952925,XR_003952926	Gm38486	predicted gene, 38486, transcript variant X1	lncRNA	.	5621371	.	-1.22944	-1.87307	0.610546	1	-4.14581	-2.36091	0.0161862	0.156902	0.342083	0.283655	0.0880839	0.342083	0.283655	0.0880839	15	15	4	0.016692	0.014131	0.003708	0.043836	0.036888	0.009627
102636083	NR_110437	Mannr	Mecom adjacent non-protein coding RNA	lncRNA	.	5564803	.	-1.9843	-2.30639	0.211789	1	-4.74559	-2.56345	0.016576	0.158984	0.300894	0.158182	0.066562	0.300894	0.158182	0.066562	13	8	3	0.138973	0.070958	0.019715	0.364971	0.185231	0.051182
102636154	XR_379388	Gm16124	predicted gene 16124	lncRNA	.	3802001	.	1.35143	-1.07233	0.339533	1	2.17817	-0.655667	0.0105789	0.115677	0.459033	0.591655	0.862707	0.459033	0.591655	0.862707	21	35	52	0.440374	0.608485	0.980004	1.15651	1.58842	2.54414
102636167	XR_376014	Gm33310	predicted gene, 33310	lncRNA	.	5592469	.	-1.56231	-0.485445	0.100817	1	-3.31019	-0.806432	0.000159262	0.00475406	0.878479	0.619126	0.324039	0.878479	0.619126	0.324039	47	37	16	0.064295	0.041184	0.018725	0.168852	0.107507	0.04861
102636305	XR_001784341,XR_390686,XR_390687,XR_881389,XR_881390	Gm33410	predicted gene, 33410, transcript variant X2	lncRNA	.	5592569	.	-2.90321	-2.55291	0.0586286	1	-4.3838	-2.6388	0.0264707	0.216905	0.27985	0.100877	0.066562	0.27985	0.100877	0.066562	12	5	3	0.053825	0.03537	0.008598	0.141357	0.092332	0.022322
102636359	XR_001780846	Gm33447	predicted gene, 33447	lncRNA	.	5592606	.	-2.25951	-1.07574	0.0156451	0.704996	-1.46693	-0.847455	0.221742	0.7075	0.699878	0.35074	0.510925	0.699878	0.35074	0.510925	35	19	27	0.210274	0.090687	0.142415	0.552223	0.236735	0.369717
102636516	XR_384807	Gm15742	predicted gene 15742	lncRNA	.	3783184	.	-1.14593	-1.05424	0.723655	1	-2.76073	-1.4894	0.0100683	0.112569	0.567209	0.505956	0.230367	0.567209	0.505956	0.230367	27	29	11	0.067033	0.057862	0.023401	0.176041	0.151045	0.060749
102636828	gene-LOC102636828	LOC102636828	.	pseudogene	.	.	.	-5.24889	-3.03767	0.0443061	1	-2.01321	-2.72445	0.319467	0.801193	0.214811	0.0412009	0.10929	0.214811	0.0412009	0.10929	9	2	5	0.106037	0.010768	0.054412	0.278473	0.028108	0.141255
102636845	XR_385480	Gm33801	predicted gene, 33801	lncRNA	.	5592960	.	-1.33039	-2.10105	0.707153	1	-3.59732	-2.49473	0.0384743	0.274817	0.300894	0.231211	0.0880839	0.300894	0.231211	0.0880839	13	12	4	0.024065	0.018758	0.006677	0.063199	0.048967	0.017333
102636897	XR_386890	Gm33844	predicted gene, 33844	lncRNA	.	5593003	.	-6.40097	-2.85203	0.0160841	0.711929	-1.54931	-2.3724	0.381255	0.853378	0.258494	0.0412009	0.171098	0.258494	0.0412009	0.171098	11	2	8	0.186344	0.026785	0.118267	0.489378	0.06992	0.307028
102637099	XM_006506837	Gm38495	predicted gene, 38495	protein_coding	XP_006506900.1	5621380	.	-51.0142	4.32308	1.0089e-88	1.84124e-84	1.25469	5.46923	0.116823	0.52252	5.33141	0.821877	5.65146	5.33141	0.821877	5.65146	2201	53	3130	4.78484	0.092735	5.92061	12.566	0.24208	15.3702
102637228	XR_003955839,XR_389369	Gm34097	predicted gene, 34097, transcript variant X2	lncRNA	.	5593256	.	-1.00347	-1.23881	1	1	-4.88381	-1.92397	0.000672116	0.0146982	0.477635	0.47622	0.10929	0.477635	0.47622	0.10929	22	27	5	0.431705	0.52476	0.075352	1.13374	1.36986	0.195617
102637248	XR_380717,XR_380718,XR_871980	Gm34114	predicted gene, 34114, transcript variant X2	lncRNA	.	5593273	.	2.35978	-3.39104	0.461168	1	4.6394	-2.82746	0.0443061	0.299929	0.0505757	0.120232	0.230367	0.0505757	0.120232	0.230367	2	6	11	0.01232	0.028727	0.053709	0.032356	0.074989	0.139432
102637450	XR_003947401,XR_379077	Gm34255	predicted gene, 34255, transcript variant X1	lncRNA	.	5593414	.	3.60527	-1.79174	0.00418133	0.37224	-1.67761	-3.09023	0.759851	1	0.1467	0.47622	0.0880839	0.1467	0.47622	0.0880839	6	27	4	0.038964	0.14539	0.022968	0.102328	0.379534	0.059627
102637682	NR_153824	Gm26682	predicted gene, 26682	lncRNA	.	5477176	.	-1.23086	-0.371332	0.43777	1	-3.69844	-0.870965	7.9848e-05	0.00276514	0.864411	0.736656	0.287296	0.864411	0.736656	0.287296	46	46	14	0.415579	0.34294	0.108802	1.0914	0.895227	0.282455
102637710	XR_865818	Gm34451	predicted gene, 34451	lncRNA	.	5593610	.	-1.82219	-0.691117	0.0437476	1	-2.02501	-0.733367	0.0187995	0.173805	0.821367	0.505956	0.462309	0.821367	0.505956	0.462309	43	29	24	0.141973	0.078138	0.068584	0.372849	0.203976	0.178049
102637735	XR_003950669,XR_003950670,XR_873980	Gm34471	predicted gene, 34471, transcript variant X2	lncRNA	.	5593630	.	2.27532	-1.47071	0.0444493	1	1.35972	-1.90731	0.596505	0.961954	0.258494	0.535092	0.342065	0.258494	0.535092	0.342065	11	31	17	0.029315	0.069603	0.038903	0.076986	0.181696	0.100995
102637800	XM_006528371	Gm34521	predicted gene, 34521	protein_coding	XP_006528434.1	5593680	.	1.08459	1.33616	0.695953	1	-2.40776	0.780143	2.85756e-05	0.00117988	1.76147	1.84511	0.993914	1.76147	1.84511	0.993914	134	179	63	1.20517	1.31313	0.487676	3.16503	3.42786	1.26603
102637873	XR_380645	LOC102637873	uncharacterized LOC102637873	lncRNA	.	.	.	-3.62231	-2.35348	0.0161862	0.711929	-2.40212	-2.18869	0.0654974	0.380556	0.342083	0.100877	0.150788	0.342083	0.100877	0.150788	15	5	7	0.172289	0.039474	0.062814	0.452466	0.103046	0.163068
102637953	XR_003954494,XR_375712	Gm38503	predicted gene, 38503, transcript variant X2	misc_RNA	.	5621388	.	1.61863	-1.55684	0.240748	1	2.90124	-1.01908	0.00149235	0.0269124	0.300894	0.461119	0.745705	0.300894	0.461119	0.745705	13	26	43	0.063599	0.110968	0.196677	0.167024	0.289675	0.510584
102637975	XR_003948091,XR_380014,XR_380015	Gm34655	predicted gene, 34655, transcript variant X1	lncRNA	.	5593814	.	1.86242	-3.16774	0.517394	1	4.56629	-2.39532	0.0103193	0.113724	0.0752138	0.139332	0.324039	0.0752138	0.139332	0.324039	3	7	16	0.021992	0.04145	0.098733	0.057755	0.108202	0.256316
102638016	XR_385491	Gm17382	predicted gene, 17382	lncRNA	.	4937016	.	-5.68818	-2.17286	0.000556462	0.117627	-3.53304	-2.0249	0.00662995	0.082648	0.421094	0.0812577	0.130188	0.421094	0.0812577	0.130188	19	4	6	0.112968	0.017511	0.032263	0.296676	0.045713	0.083756
102638113	XR_377576	Gm34752	predicted gene, 34752	lncRNA	.	5593911	.	-1.48195	-0.288318	0.132781	1	-2.49466	-0.536922	0.00123242	0.0230211	0.960119	0.711353	0.462309	0.960119	0.711353	0.462309	53	44	24	0.807078	0.551847	0.315247	2.11955	1.44057	0.818397
102638167	XR_003951662,XR_875436	Gm38506	predicted gene, 38506, transcript variant X1	lncRNA	.	5621391	.	-2.08976	-2.42665	0.186747	1	-6.43921	-2.71507	0.00961124	0.109024	0.27985	0.139332	0.0447141	0.27985	0.139332	0.0447141	12	7	2	0.031739	0.016172	0.005112	0.083355	0.042217	0.013271
102638175	XR_001784235,XR_390383,XR_390385,XR_881109	Gm11816	predicted gene 11816, transcript variant X3	lncRNA	.	3650294	.	-1.19862	0.871047	0.383432	1	-3.03425	0.410284	1.36231e-06	9.00801e-05	1.56672	1.39879	0.718363	1.56672	1.39879	0.718363	110	113	41	0.403466	0.320883	0.110779	1.05958	0.837648	0.287588
102638434	NR_155353	Gm16537	predicted gene 16537	lncRNA	.	4414957	.	-3.04364	-1.93569	0.0131976	0.650961	-1.25744	-1.50483	0.656336	0.98383	0.440188	0.158182	0.359868	0.440188	0.158182	0.359868	20	8	18	0.446735	0.137809	0.345852	1.17322	0.359743	0.897849
102638459	XR_383951,XR_875177	Gm35019	predicted gene, 35019, transcript variant X1	lncRNA	.	5594178	.	1.06459	3.54035	0.686433	1	-2.96176	2.91445	2.21882e-11	4.40146e-09	3.61337	3.69651	2.26099	3.61337	3.69651	2.26099	630	826	241	3.83352	4.07556	1.29849	10.0676	10.639	3.37094
102638487	XR_375721	Gm35039	predicted gene, 35039	lncRNA	.	5594198	.	-1.62863	-0.450816	0.0722294	1	-2.51525	-0.648494	0.00139798	0.0255387	0.906208	0.619126	0.428964	0.906208	0.619126	0.428964	49	37	22	0.261596	0.163991	0.100751	0.687005	0.428089	0.261555
102638607	XR_001778026,XR_001778029,XR_001778030,XR_001778031,XR_003946704,XR_003946705,XR_003946706,XR_003946707,XR_003946708,XR_003946709,XR_003946710,XR_003946711,XR_003946712	Gm15927	predicted gene 15927, transcript variant X8	lncRNA	.	3801889	.	1.76913	-2.65579	0.472	1	2.95402	-2.21606	0.0347041	0.257562	0.123263	0.213297	0.342065	0.123263	0.213297	0.342065	5	11	17	0.00911	0.022673	0.036868	0.023924	0.059188	0.095712
102638762	XR_001781638,XR_001781639,XR_001781640,XR_001781641,XR_001781643,XR_001781644,XR_001781645,XR_003951598	Gm35248	predicted gene, 35248, transcript variant X8	lncRNA	.	5594407	.	-1.57773	-1.78244	0.250097	1	-4.00055	-2.12759	0.0101133	0.112569	0.401743	0.266384	0.10929	0.401743	0.266384	0.10929	18	14	5	0.125762	0.062792	0.02434	0.330278	0.163915	0.063189
102638770	XR_001778560,XR_003947552	Gm35254	predicted gene, 35254, transcript variant X1	lncRNA	.	5594413	.	1.2021	-0.825339	0.594164	1	-5.98788	-1.70349	6.47698e-05	0.00233146	0.567209	0.659376	0.10929	0.567209	0.659376	0.10929	27	40	5	0.040315	0.048698	0.005949	0.105875	0.127125	0.015444
102638882	XM_006521619,XM_006521620,XM_006521621,XM_006521622,XM_006521623	Gm35339	predicted gene, 35339, transcript variant X4	protein_coding	XP_006521682.1;XP_006521683.1;XP_006521684.1;XP_006521685.1;XP_006521686.1	5594498	.	-1.50256	0.508621	0.0573879	1	-2.7974	0.218318	1.449e-05	0.000676326	1.42055	1.08089	0.676354	1.42055	1.08089	0.676354	94	77	38	0.243743	0.158182	0.08495	0.640118	0.412927	0.220535
102638883	XR_003947517,XR_003947518,XR_003947519,XR_378746	Gm35340	predicted gene, 35340, transcript variant X1	lncRNA	.	5594499	.	-1.00242	-0.609199	1	1	-2.32314	-1.07463	0.0133442	0.136855	0.699878	0.698533	0.342065	0.699878	0.698533	0.342065	35	43	17	0.229885	0.203244	0.080093	0.603726	0.530558	0.207925
102639175	XR_003948550,XR_373808,XR_373809,XR_373810,XR_865829,XR_865830	Gm35546	predicted gene, 35546, transcript variant X4	lncRNA	.	5594705	.	1.05235	-0.9247	0.911849	1	-3.7791	-1.59233	0.00128011	0.0236697	0.567209	0.591655	0.171098	0.567209	0.591655	0.171098	27	35	8	0.209144	0.231951	0.041936	0.549255	0.605496	0.108869
102639375	XR_003948036,XR_003948037,XR_387457,XR_878593,XR_878595	Gm29514	predicted gene 29514, transcript variant X4	lncRNA	.	5580220	.	-2.37947	-1.17809	0.0112329	0.594294	-1.55536	-0.959996	0.159905	0.605143	0.667837	0.317587	0.462309	0.667837	0.317587	0.462309	33	17	24	0.19086	0.073992	0.110121	0.501237	0.193153	0.285881
102639477	gene-Gm35781	Gm35781	predicted gene, 35781	pseudogene	.	5594940	.	1.20641	-3.79841	1	1	4.6394	-2.82746	0.0443061	0.299929	0.0505757	0.0613683	0.230367	0.0505757	0.0613683	0.230367	2	3	11	0.037044	0.036135	0.167537	0.097286	0.094328	0.434935
102639604	gene-Gm35876	Gm35876	.	pseudogene	.	5595035	.	2.42753	-0.682937	0.0034295	0.335979	1.15993	-1.32035	0.682922	0.991381	0.421094	0.868405	0.478697	0.421094	0.868405	0.478697	19	57	25	0.14848	0.363602	0.167577	0.389937	0.949164	0.435039
102639711	XR_376934	Gm35959	predicted gene, 35959	lncRNA	.	5595118	.	-1.04186	-1.26482	1	1	-2.74479	-1.75468	0.0173117	0.163953	0.477635	0.461119	0.191126	0.477635	0.461119	0.191126	22	26	9	0.035611	0.034603	0.011827	0.093521	0.090328	0.030705
102639870	XM_011248570,XM_011248571,XM_011248572,XM_011248573,XR_388026,XR_388027,XR_388028,XR_879196,XR_879197,XR_879198	Gm38523	predicted gene, 38523, transcript variant X6	protein_coding	XP_011246872.1;XP_011246873.1;XP_011246874.1;XP_011246875.1	5621408	.	-1.18098	1.95745	0.346101	1	-2.17263	1.62001	1.9847e-05	0.000881286	2.37137	2.18089	1.54607	2.37137	2.18089	1.54607	234	244	122	3.13896	3.27856	1.66864	8.24356	8.55851	4.33188
102639908	XR_001780202,XR_001780203	Gm36109	predicted gene, 36109, transcript variant X1	lncRNA	.	5595268	.	-1.30609	-0.238625	0.330449	1	-2.44769	-0.55543	0.00159636	0.02834	0.946829	0.773797	0.462309	0.946829	0.773797	0.462309	52	49	24	0.128175	0.097555	0.051333	0.336614	0.254663	0.133263
102640006	XR_001779233,XR_387277	Gm36184	predicted gene, 36184, transcript variant X1	lncRNA	.	5595343	.	1.09162	-0.800906	0.832868	1	2.06454	-0.264959	0.00621651	0.0791705	0.601537	0.646084	1.04982	0.601537	0.646084	1.04982	29	39	68	0.120312	0.130637	0.261502	0.315963	0.341022	0.678873
102640031	NR_155516	Gm36201	predicted gene, 36201	lncRNA	.	5595360	.	-1.06673	-1.96497	1	1	2.4304	-1.19345	0.0124967	0.130328	0.300894	0.283655	0.647653	0.300894	0.283655	0.647653	13	15	36	0.070564	0.069221	0.176682	0.185314	0.180698	0.458675
102640063	XR_389086	Gm36220	predicted gene, 36220	lncRNA	.	5595379	.	-1.91722	-2.49319	0.258407	1	-4.02202	-2.7182	0.0419754	0.291385	0.258494	0.139332	0.066562	0.258494	0.139332	0.066562	11	7	3	0.947474	0.464468	0.193809	2.48826	1.21247	0.503139
102640239	XR_003956349,XR_377972,XR_377973,XR_869375,XR_869376,XR_869377,XR_869378,XR_869379,XR_869381,XR_869382,XR_869383	Gm36355	predicted gene, 36355, transcript variant X6	lncRNA	.	5595514	.	5.42239	-1.58587	0.000150641	0.0482316	4.33337	-1.83663	0.00285251	0.0441216	0.123263	0.577721	0.478697	0.123263	0.577721	0.478697	5	34	25	0.017714	0.145166	0.103801	0.04652	0.378947	0.269473
102640356	NR_155871	Gm17059	predicted gene 17059	lncRNA	.	4937886	.	2.87001	-1.82599	0.0173117	0.719038	2.86772	-1.83175	0.0246357	0.208535	0.169763	0.445859	0.445733	0.169763	0.445859	0.445733	7	25	23	0.210936	0.621028	0.622427	0.553959	1.62116	1.61585
102640374	XR_377280	Gm36447	predicted gene, 36447	lncRNA	.	5595606	.	2.00427	0.00837797	0.00487129	0.393368	1.00482	-0.562262	1	1	0.715635	1.19482	0.718363	0.715635	1.19482	0.718363	36	89	41	0.05802	0.118428	0.0584	0.152373	0.309151	0.151609
102640468	gene-LOC102640468	LOC102640468	U2 small nuclear ribonucleoprotein auxiliary factor (U2AF) 2 pseudogene	pseudogene	.	.	.	2.41611	-1.82203	0.0425388	1	1.10139	-2.44382	1	1	0.192462	0.430435	0.21088	0.192462	0.430435	0.21088	8	24	10	0.058305	0.147312	0.063662	0.15312	0.384549	0.165271
102640484	XR_383343,XR_383344,XR_874509	Gm28651	predicted gene 28651, transcript variant X1	lncRNA	.	5579357	.	-1.01411	-1.83715	1	1	2.44573	-1.08932	0.00843262	0.0983356	0.321636	0.317587	0.690494	0.321636	0.317587	0.690494	14	17	39	0.075538	0.05888	0.202979	0.19838	0.153703	0.526943
102640545	NR_157238	Gm36582	predicted gene, 36582	lncRNA	.	5595741	.	-1.07462	-0.221617	0.809307	1	-3.18314	-0.764435	0.000216832	0.00617346	0.89241	0.845329	0.342065	0.89241	0.845329	0.342065	48	55	17	0.307474	0.288382	0.092853	0.807489	0.752806	0.24105
102640710	NM_001370901	Gm36712	predicted gene, 36712	protein_coding	NP_001357830.1	5595871	.	-1.20348	-4.38123	1	1	6.42291	-3.21248	0.0433314	0.296401	0.0255095	0.0207475	0.171098	0.0255094	0.0207475	0.171098	1	1	8	1.9e-05	2.5e-05	0.034029	4.9e-05	6.6e-05	0.088342
102640870	XR_381742	Gm36834	predicted gene, 36834	lncRNA	.	5595993	.	-1.19343	-0.850404	0.667032	1	-2.12468	-1.15651	0.0299068	0.235055	0.651545	0.563651	0.342065	0.651545	0.563651	0.342065	32	33	17	0.242428	0.203888	0.112003	0.636664	0.53224	0.290767
102640900	XR_379685	Gm28231	predicted gene 28231	lncRNA	.	5578937	.	-1.8238	-0.598464	0.0348294	0.960604	-3.05083	-0.808113	0.000400542	0.00982512	0.864411	0.535092	0.342065	0.864411	0.535092	0.342065	46	31	17	0.284253	0.156534	0.090094	0.746507	0.408625	0.23389
102640939	XR_386770	Gm36885	predicted gene, 36885	lncRNA	.	5596044	.	-1.185	-1.12699	0.62586	1	-2.25399	-1.4589	0.0383018	0.274551	0.549734	0.47622	0.268568	0.549734	0.47622	0.268568	26	27	13	0.192842	0.16572	0.07954	0.506443	0.432604	0.206491
102640970	XR_876646,XR_876647,XR_876648	Gm36907	predicted gene, 36907, transcript variant X3	lncRNA	.	5596066	.	-1.11284	-0.274808	0.742718	1	-2.41283	-0.688743	0.0023906	0.038954	0.878479	0.810006	0.428964	0.878479	0.810006	0.428964	47	52	22	0.175293	0.154848	0.059783	0.460355	0.40422	0.1552
102640987	XR_376084	Gm36917	predicted gene, 36917	lncRNA	.	5596076	.	4.66651	-2.81901	0.0267805	0.85826	3.38921	-3.10359	0.118117	0.523529	0.0505757	0.231211	0.171098	0.0505757	0.231211	0.171098	2	12	8	0.013758	0.108925	0.077474	0.036131	0.284344	0.201128
102641068	XM_017320565,XR_001784576	Gm38529	predicted gene, 38529, transcript variant X1	protein_coding	XP_017176054.1	5621414	.	-1.18129	-1.23233	0.609275	1	-2.25294	-1.56394	0.0439575	0.29878	0.514135	0.445859	0.249594	0.514135	0.445859	0.249594	24	25	12	0.057619	0.04862	0.024248	0.15132	0.126921	0.062948
102641351	XR_880183	LOC102641351	uncharacterized LOC102641351	lncRNA	.	.	.	-1.42611	0.182561	0.113316	1	-3.17116	-0.181996	1.30526e-05	0.000624925	1.20305	0.9355	0.494901	1.20305	0.9355	0.494901	73	63	26	0.292875	0.205046	0.088441	0.76915	0.535262	0.229597
102641552	XR_003951517,XR_875374	Gm38563	predicted gene, 38563, transcript variant X2	lncRNA	.	5621448	.	-1.257	-0.325746	0.398492	1	-3.60383	-0.804751	5.92257e-05	0.00215313	0.89241	0.749143	0.305785	0.89241	0.749143	0.305785	48	47	15	0.211497	0.165601	0.054881	0.555433	0.432294	0.142475
102641610	XR_877328	Gm38566	predicted gene, 38566	lncRNA	.	5621451	.	-2.12435	-1.44801	0.0444493	1	-1.72775	-1.33524	0.13189	0.553708	0.549734	0.283655	0.342065	0.549734	0.283655	0.342065	26	15	17	0.0622	0.029077	0.034169	0.16335	0.075904	0.088704
102642612	XR_867447	Gm38618	predicted gene, 38618	lncRNA	.	5621503	.	1.1685	-0.951206	0.654527	1	-2.80947	-1.5969	0.0110484	0.119239	0.532044	0.605456	0.21088	0.532044	0.605456	0.21088	25	36	10	0.244359	0.283848	0.085374	0.641737	0.740971	0.221635
102642633	XR_877703	Gm38621	predicted gene, 38621	lncRNA	.	5621506	.	2.90609	-2.81386	0.102725	1	4.0002	-2.52435	0.0264707	0.216905	0.0752138	0.213297	0.287296	0.0752138	0.213297	0.287296	3	11	14	0.00332	0.014139	0.020221	0.008718	0.03691	0.052494
102643210	XM_011238899	Gm38664	predicted gene, 38664	protein_coding	XP_011237201.2	5621549	.	-1.87093	-1.10839	0.0684938	1	-2.12468	-1.15651	0.0299068	0.235055	0.651545	0.383148	0.342065	0.651545	0.383148	0.342065	32	21	17	0.167333	0.088005	0.074236	0.439451	0.229731	0.192721
102902673	NM_001290127,NM_001290128,NR_157185	Gm21992	predicted gene 21992	protein_coding	NP_001277056.1;NP_001277057.1	5439461	.	2.48528	0.560579	3.24053e-05	0.016897	1.72439	0.209404	0.0184168	0.171483	0.864411	1.6052	1.27295	0.864411	1.6052	1.27295	46	141	90	0.281764	0.71183	0.485544	0.73997	1.85819	1.26049
105242443	XR_001785302,XR_001785303,XR_001785304,XR_001785305,XR_001785306,XR_001785307,XR_001785308,XR_001785309,XR_001785310,XR_001785311,XR_001785312,XR_001785313,XR_001785314	Gm38708	predicted gene, 38708, transcript variant X12	lncRNA	.	5621593	.	-1.70509	-1.39245	0.165414	1	-2.55711	-1.56168	0.0195301	0.177591	0.532044	0.334259	0.230367	0.532044	0.334259	0.230367	25	18	11	0.063398	0.033697	0.02219	0.166496	0.087964	0.057606
105242542	XR_868640	Gm38726	predicted gene, 38726	lncRNA	.	5621611	.	2.35978	-3.39104	0.461168	1	6.30633	-2.5273	0.00572059	0.0747856	0.0505757	0.120232	0.305785	0.0505757	0.120232	0.305785	2	6	15	0.028798	0.062493	0.18298	0.07563	0.163134	0.475026
105242721	XR_869274,XR_869276,XR_869277	Gm38863	predicted gene, 38863, transcript variant X1	lncRNA	.	5621748	.	-1.1514	1.65366	0.440679	1	-2.05637	1.32518	0.00013446	0.00416579	2.11633	1.96236	1.3902	2.11633	1.96236	1.3902	187	200	103	0.434953	0.381243	0.209472	1.14227	0.995214	0.543799
105242735	XR_001785442,XR_003956492	Gm38872	predicted gene, 38872, transcript variant X1	lncRNA	.	5621757	.	-4.36112	-2.77238	0.0419754	1	-1.76652	-2.43507	0.381255	0.853378	0.258494	0.0613683	0.150788	0.258494	0.0613683	0.150788	11	3	7	0.301634	0.042396	0.161322	0.792151	0.110673	0.4188
105242868	XR_880164,XR_880165,XR_880166	Gm38957	predicted gene, 38957, transcript variant X2	lncRNA	.	5621842	.	4.66807	-1.51887	0.000254748	0.0704418	2.75958	-2.05896	0.0565323	0.350447	0.1467	0.591655	0.377455	0.1467	0.591655	0.377455	6	35	19	0.053104	0.374469	0.237002	0.139462	0.977532	0.615268
105242912	XR_881968,XR_881969,XR_881970	Gm38991	predicted gene, 38991, transcript variant X3	lncRNA	.	5621876	.	-1.76704	0.173608	0.0135824	0.659254	-3.43138	-0.097832	2.60026e-06	0.000156616	1.26861	0.845329	0.494901	1.26861	0.845329	0.494901	79	55	26	0.358159	0.181436	0.090698	0.940598	0.47363	0.235455
105242920	XR_881989	Gm30483	predicted gene, 30483	lncRNA	.	5589642	.	-1.05897	-0.364037	0.864199	1	-2.31248	-0.792781	0.00575891	0.0750715	0.821367	0.785968	0.411998	0.821367	0.785968	0.411998	43	50	21	0.488847	0.46665	0.206137	1.28381	1.21817	0.535143
105242934	XR_882064	Gm39006	predicted gene, 39006	lncRNA	.	5621891	.	2.27477	-0.97712	0.0107729	0.585134	2.96338	-0.719267	0.000389741	0.00962217	0.362245	0.72406	0.887468	0.362245	0.72406	0.887468	16	45	54	0.09552	0.227078	0.289398	0.250855	0.592775	0.751292
105243005	XR_869813	Gm39054	predicted gene, 39054	lncRNA	.	5621939	.	-1.17234	-0.532819	0.642453	1	-2.37649	-0.903054	0.00826295	0.0971016	0.776999	0.685599	0.377455	0.776999	0.685599	0.377455	40	42	19	0.146929	0.125751	0.059485	0.385865	0.328267	0.154426
105243183	XR_870420,XR_870421	Gm39173	predicted gene, 39173, transcript variant X1	lncRNA	.	5622058	.	-4.36112	-2.77238	0.0419754	1	-5.9078	-2.79893	0.0160841	0.156902	0.258494	0.0613683	0.0447141	0.258494	0.0613683	0.0447141	11	3	2	0.029471	0.004559	0.004835	0.077397	0.0119	0.012553
105243219	XR_878934	Gm39198	predicted gene, 39198	lncRNA	.	5622083	.	1.06431	1.46364	0.741063	1	-2.7019	0.874524	1.67738e-06	0.00010894	1.86401	1.92982	0.982467	1.86401	1.92982	0.982467	148	194	62	0.43328	0.464917	0.155993	1.13788	1.21364	0.404966
105243311	XR_879285,XR_879286	Gm39269	predicted gene, 39269, transcript variant X2	lncRNA	.	5622154	.	-1.94443	-2.86793	0.282135	1	-8.12139	-3.18862	0.0433314	0.296401	0.192462	0.100877	0.0225303	0.192462	0.100877	0.0225303	8	5	1	0.024966	0.010488	0.00192	0.065567	0.027379	0.004985
105243361	XR_870580	Gm39308	predicted gene, 39308	lncRNA	.	5622193	.	1.16606	-1.54596	0.770192	1	-4.42005	-2.29828	0.0103994	0.114161	0.362245	0.414844	0.0880839	0.362245	0.414844	0.0880839	16	23	4	0.187279	0.211815	0.03618	0.491833	0.552932	0.093925
105243388	XR_870685,XR_870686,XR_870687	Gm39323	predicted gene, 39323, transcript variant X3	lncRNA	.	5622208	.	-1.3822	-1.70827	0.428549	1	-3.34823	-2.07666	0.0101133	0.112569	0.401743	0.300721	0.130188	0.401743	0.300721	0.130188	18	16	6	0.052223	0.037804	0.014113	0.137149	0.098687	0.036637
105243601	XR_872827	Gm39473	predicted gene, 39473	lncRNA	.	5622358	.	1.03309	-2.10977	1	1	-5.9078	-2.79893	0.0160841	0.156902	0.258494	0.266384	0.0447141	0.258494	0.266384	0.0447141	11	14	2	0.117411	0.122837	0.019378	0.308344	0.32066	0.050306
105243604	XR_880317	Gm39474	predicted gene, 39474	lncRNA	.	5622359	.	1.08188	-1.96915	1	1	-4.3838	-2.6388	0.0264707	0.216905	0.27985	0.300721	0.066562	0.27985	0.300721	0.066562	12	16	3	0.110863	0.117093	0.023221	0.291149	0.305666	0.060282
105243688	XR_878118	Gm39518	predicted gene, 39518	lncRNA	.	5622403	.	-1.16959	-0.0394479	0.557335	1	-2.47722	-0.43334	0.00108855	0.0208207	1.01209	0.902343	0.494901	1.01209	0.902343	0.494901	57	60	26	0.042014	0.036138	0.016276	0.110337	0.094336	0.042254
105243739	XR_878291,XR_878292,XR_878293	Gm39547	predicted gene, 39547, transcript variant X1	lncRNA	.	5622432	.	-1.55741	-0.776718	0.145184	1	-3.88061	-1.14487	0.000142624	0.00433686	0.746643	0.520598	0.230367	0.746643	0.520598	0.230367	38	30	11	0.195973	0.123315	0.045658	0.514664	0.321909	0.118531
105243959	XR_865564	Gm39665	predicted gene, 39665, transcript variant X1	lncRNA	.	5622550	.	-1.07938	0.322978	0.760166	1	-2.50848	-0.132664	0.000384864	0.00958223	1.18051	1.11988	0.588478	1.18051	1.11988	0.588478	71	81	32	1.23014	1.14599	0.482135	3.23059	2.99154	1.25165
105244026	XR_865779	Gm38293	predicted gene, 38293	lncRNA	.	5611521	.	-2.7799	-2.18638	0.0452806	1	-1.39096	-1.85162	0.4885	0.914365	0.362245	0.139332	0.268568	0.362245	0.139332	0.268568	16	7	13	0.167152	0.059908	0.112649	0.438976	0.156387	0.292442
105244110	XR_001783260,XR_001783261,XR_001783262,XR_866109,XR_866110	Gm39783	predicted gene, 39783, transcript variant X4	lncRNA	.	5622668	.	-1.15783	-1.75268	0.747807	1	-2.56102	-2.133	0.0452806	0.304484	0.362245	0.317587	0.150788	0.362245	0.317587	0.150788	16	17	7	0.150066	0.142655	0.049507	0.394104	0.372396	0.128523
105244182	XR_866363	Gm39835	predicted gene, 39835	lncRNA	.	5622720	.	2.14184	-0.953212	0.0161891	0.711929	1.24392	-1.41484	0.570099	0.952166	0.382129	0.72406	0.462309	0.382129	0.72406	0.462309	17	45	24	0.754682	1.64468	0.917125	1.98195	4.29335	2.3809
105244232	gene-Gm13786	Gm13786	.	pseudogene	.	3649782	.	-5.53853	-2.543	0.00339444	0.335979	-1.96739	-2.19143	0.154702	0.598681	0.321636	0.0613683	0.171098	0.321636	0.0613683	0.171098	14	3	8	0.02389	0.004223	0.010783	0.062741	0.011024	0.027993
105244235	XR_866546,XR_866547	Gm13816	predicted gene 13816, transcript variant X1	lncRNA	.	3649317	.	1.53533	-1.10143	0.183258	1	-2.37249	-1.88722	0.048953	0.321843	0.421094	0.605456	0.191126	0.421094	0.605456	0.191126	19	36	9	0.189098	0.236234	0.059846	0.496609	0.616677	0.155363
105244244	XR_866575	Gm39887	predicted gene, 39887	lncRNA	.	5622772	.	4.56894	-2.04693	0.00432709	0.376045	-1.12912	-3.31614	1	1	0.0994382	0.414844	0.0880839	0.0994383	0.414844	0.0880839	4	23	4	0.013345	0.077256	0.014434	0.035046	0.201674	0.037473
105244354	XR_001783539,XR_001783540,XR_001783542,XR_003954088,XR_003954089	Gm11457	predicted gene 11457, transcript variant X4	lncRNA	.	3705139	.	2.77473	-1.53944	0.0100683	0.570641	-2.01321	-2.72445	0.319467	0.801193	0.214811	0.535092	0.10929	0.214811	0.535092	0.10929	9	31	5	0.027286	0.077002	0.011775	0.071658	0.20101	0.030568
105244530	XR_867568	LOC105244530	uncharacterized LOC105244530	lncRNA	.	.	.	-2.25305	-0.197281	0.00162118	0.224141	-3.54602	-0.359514	4.55398e-06	0.00025416	1.12259	0.605456	0.411998	1.12259	0.605456	0.411998	66	36	21	1.43542	0.624967	0.383464	3.7697	1.63144	0.995491
105244533	XR_867572	Gm40126	predicted gene, 40126	lncRNA	.	5623011	.	4.66651	-2.81901	0.0267805	0.85826	-1.1251	-3.9015	1	1	0.0505757	0.231211	0.0447141	0.0505757	0.231211	0.0447141	2	12	2	0.009039	0.052426	0.005227	0.023738	0.136856	0.01357
105244701	XR_868220	Gm40260	predicted gene, 40260	lncRNA	.	5623145	.	1.11844	-0.178349	0.695038	1	-2.67268	-0.789445	0.00158739	0.0282082	0.850205	0.924532	0.377455	0.850205	0.924532	0.377455	45	62	19	1.60795	1.80483	0.577532	4.22281	4.71142	1.4993
105244755	XR_868437,XR_868438,XR_868439,XR_868440,XR_868441,XR_868442,XR_868443,XR_868444,XR_868445	LOC105244755	uncharacterized LOC105244755, transcript variant X7	lncRNA	.	.	.	-1.36499	-0.0430129	0.20877	1	-3.44067	-0.459389	1.43295e-05	0.000675747	1.06225	0.845329	0.39483	1.06225	0.845329	0.39483	61	55	20	1.07426	0.820973	0.313146	2.82122	2.14311	0.812942
105244844	XM_011241550	Gm40378	predicted gene, 40378	protein_coding	XP_011239852.1	5623263	.	-1.59438	0.999247	0.0173741	0.719038	-2.00013	0.884893	0.000671389	0.0146982	1.77657	1.33395	1.14531	1.77657	1.33395	1.14531	136	105	77	2.07119	1.30315	1.02027	5.43935	3.4018	2.64868
105244853	XR_869270	Gm40387	predicted gene, 40387	lncRNA	.	5623272	.	-1.65599	-1.088	0.115131	1	-2.05852	-1.18484	0.0388023	0.276402	0.635068	0.414844	0.342065	0.635068	0.414844	0.342065	31	23	17	0.323991	0.198643	0.150525	0.850865	0.518548	0.39077
105245123	XR_003948855,XR_003948856,XR_003948857,XR_871529	Gm40617	predicted gene, 40617, transcript variant X4	lncRNA	.	5623502	.	2.10291	-1.13722	0.0264049	0.85826	1.0583	-1.69362	1	1	0.342083	0.646084	0.359868	0.342083	0.646084	0.359868	15	39	18	0.106149	0.247507	0.132003	0.278768	0.646103	0.342685
105245252	XR_001779835	Gm40731	predicted gene, 40731	lncRNA	.	5623616	.	1.13265	-0.231885	0.687482	1	-2.11255	-0.752892	0.013018	0.134225	0.821367	0.902343	0.445733	0.821367	0.902343	0.445733	43	60	23	0.609063	0.706916	0.281484	1.59952	1.84537	0.730748
105245324	XR_872170	Gm40799	predicted gene, 40799	lncRNA	.	5623684	.	-1.44554	-0.440664	0.182045	1	-2.65252	-0.726877	0.000899245	0.018134	0.878479	0.659376	0.39483	0.878479	0.659376	0.39483	47	40	20	0.203126	0.139446	0.073837	0.533451	0.364016	0.191684
105245724	XR_874513	Gm41130	predicted gene, 41130	lncRNA	.	5624015	.	-1.38985	-1.22586	0.376211	1	-2.25399	-1.4589	0.0383018	0.274551	0.549734	0.414844	0.268568	0.549734	0.414844	0.268568	26	23	13	0.579177	0.424394	0.246126	1.52104	1.10786	0.638956
105245779	XR_874704	Gm17232	predicted gene 17232	lncRNA	.	4938059	.	-1.11029	0.922375	0.623529	1	-2.11062	0.558666	0.000524337	0.0120975	1.56672	1.46841	0.947571	1.56672	1.46841	0.947571	110	122	59	0.466101	0.423712	0.217916	1.22408	1.10608	0.565721
105245930	XR_001781662	Gm41308	predicted gene, 41308	lncRNA	.	5624193	.	-5.24889	-3.03767	0.0443061	1	-2.50034	-2.80529	0.282135	0.771955	0.214811	0.0412009	0.0880839	0.214811	0.0412009	0.0880839	9	2	4	0.046809	0.008017	0.018229	0.122929	0.020928	0.047323
105245955	XR_875351	Gm41327	predicted gene, 41327	lncRNA	.	5624212	.	1.15297	-1.32841	0.788187	1	-3.03772	-1.97748	0.0143062	0.144407	0.421094	0.47622	0.150788	0.421094	0.47622	0.150788	19	27	7	0.275048	0.322547	0.077739	0.722332	0.841993	0.201814
105245981	XR_003951569,XR_003951570,XR_003951571	Gm41349	predicted gene, 41349, transcript variant X3	lncRNA	.	5624234	.	-2.14209	-1.73313	0.0790364	1	-7.63986	-2.06867	0.000339552	0.00871565	0.459033	0.231211	0.066562	0.459033	0.231211	0.066562	21	12	3	0.074738	0.065102	0.014598	0.196276	0.169946	0.037897
105245995	XR_875493	Gm41362	predicted gene, 41362	lncRNA	.	5624247	.	-3.01019	-1.31217	0.00172226	0.232824	-1.24951	-0.87374	0.501832	0.919679	0.651545	0.248905	0.542448	0.651545	0.248905	0.542448	32	13	29	0.253565	0.084366	0.196782	0.665914	0.220232	0.510855
105246012	XR_003951647,XR_875560	Gm41377	predicted gene, 41377, transcript variant X1	lncRNA	.	5624262	.	-1.95728	-2.04127	0.146673	1	-2.97861	-2.18594	0.0231566	0.200098	0.362245	0.195158	0.130188	0.362245	0.195158	0.130188	16	10	6	0.053517	0.027885	0.017496	0.140546	0.072792	0.04542
105246264	XR_876756	Gm41572	predicted gene, 41572	lncRNA	.	5624457	.	-1.81267	-1.13539	0.0857668	1	-4.33654	-1.44801	0.00016937	0.00501788	0.635068	0.383148	0.171098	0.635068	0.383148	0.171098	31	21	8	0.089662	0.049099	0.018845	0.235469	0.12817	0.048923
105246401	XR_877307	Gm41693	predicted gene, 41693	lncRNA	.	5624578	.	-1.49631	-1.1692	0.265924	1	-3.14504	-1.4872	0.00266073	0.0420419	0.584475	0.414844	0.21088	0.584475	0.414844	0.21088	28	23	10	0.127448	0.086769	0.0384	0.334703	0.226505	0.099689
105246472	XR_003952635,XR_003952636,XR_877493,XR_877494	Gm41757	predicted gene, 41757, transcript variant X2	lncRNA	.	5624642	.	2.74423	-3.27792	0.298737	1	5.8896	-2.59657	0.00961124	0.109024	0.0505757	0.139332	0.287296	0.0505757	0.139332	0.287296	2	7	14	0.015002	0.057472	0.147728	0.039398	0.150028	0.38351
105246555	XR_877802	Gm41829	predicted gene, 41829	lncRNA	.	5624714	.	-1.07717	-1.34933	1	1	-2.36206	-1.75709	0.0425388	0.293621	0.459033	0.430435	0.21088	0.459033	0.430435	0.21088	21	24	10	0.045687	0.043476	0.019691	0.119985	0.113491	0.051118
105246562	XR_877825	Gm41836	predicted gene, 41836	lncRNA	.	5624721	.	1.41862	-1.09838	0.276933	1	-2.80356	-1.8847	0.0191693	0.175446	0.440188	0.591655	0.171098	0.440188	0.591655	0.171098	20	35	8	0.064698	0.092156	0.021903	0.169909	0.240569	0.056861
105246686	XR_001779337,XR_001779338,XR_878444	Gm41934	predicted gene, 41934, transcript variant X3	lncRNA	.	5624819	.	-1.01501	1.42644	0.97306	1	-2.1501	0.990306	0.000137562	0.00422633	1.87808	1.86246	1.16569	1.87808	1.86246	1.16569	150	182	79	0.895831	0.830646	0.357994	2.35263	2.16836	0.92937
105246765	XR_878695	LOC105246765	uncharacterized LOC105246765	lncRNA	.	.	.	1.08188	-1.96915	1	1	-4.3838	-2.6388	0.0264707	0.216905	0.27985	0.300721	0.066562	0.27985	0.300721	0.066562	12	16	3	0.031491	0.0336	0.004735	0.082702	0.08771	0.012292
105246782	XR_878747,XR_878748	Gm42020	predicted gene, 42020, transcript variant X2	lncRNA	.	5624905	.	4.28205	-2.8995	0.0443061	1	1.72228	-3.58298	0.692096	0.991381	0.0505757	0.213297	0.0880839	0.0505757	0.213297	0.0880839	2	11	4	0.037441	0.117683	0.056615	0.098327	0.307205	0.146975
105246804	XR_001778601,XR_003947410,XR_003947411,XR_003947412	D830024N08Rik	RIKEN cDNA D830024N08 gene, transcript variant X4	lncRNA	.	2442966	.	-1.21837	2.60172	0.221015	1	-2.80924	2.17719	2.09663e-09	2.83502e-07	2.93284	2.68848	1.74885	2.93284	2.68848	1.74885	372	376	150	0.651035	0.71347	0.159972	1.70975	1.86247	0.415296
105246813	XR_879122	Gm42037	predicted gene, 42037	lncRNA	.	5624922	.	-3.03216	-2.2971	0.0347041	0.960604	-1.00006	-1.73205	1	1	0.342083	0.120232	0.342065	0.342083	0.120232	0.342065	15	6	17	0.132868	0.044876	0.135394	0.348939	0.117147	0.35149
105246824	XM_030243893	Gm42048	predicted gene, 42048	protein_coding	XP_030099753.1	5624933	.	-1.31032	0.0926517	0.271889	1	-2.6637	-0.258621	0.000221149	0.00624764	1.12259	0.924532	0.526773	1.12259	0.924532	0.526773	66	62	28	0.147712	0.1137	0.053102	0.387922	0.296808	0.137855
105246837	XR_003952879,XR_003952880,XR_879462,XR_879463	Gm42059	predicted gene, 42059, transcript variant X1	lncRNA	.	5624944	.	-1.22989	-1.56731	0.656336	1	-5.24279	-2.12489	0.00268218	0.0422346	0.421094	0.35074	0.0880839	0.421094	0.35074	0.0880839	19	19	4	0.315076	0.299547	0.077838	0.827453	0.781951	0.202072
105246978	XM_017321263	Gm42166	predicted gene, 42166	protein_coding	XP_017176752.1	5625051	.	-1.97669	-1.26819	0.0501032	1	-3.25689	-1.45237	0.0018476	0.0316608	0.601537	0.334259	0.21088	0.601537	0.334259	0.21088	29	18	10	0.118121	0.060474	0.034265	0.310209	0.157865	0.088953
105247071	XR_880915	Gm42244	predicted gene, 42244	lncRNA	.	5625129	.	5.05097	-2.74291	0.0160841	0.711929	1.30555	-3.73331	1	1	0.0505757	0.248905	0.066562	0.0505757	0.248905	0.066562	2	13	3	0.010013	0.086841	0.021709	0.026296	0.226695	0.056359
105247090	XR_001784223,XR_003955363,XR_881076	Gm42250	predicted gene, 42250, transcript variant X2	lncRNA	.	5625135	.	-2.99785	-1.53795	0.00718023	0.48533	-3.3653	-1.55717	0.00275824	0.0430975	0.567209	0.213297	0.191126	0.567209	0.213297	0.191126	27	11	9	0.119183	0.037923	0.031875	0.312999	0.098995	0.082749
105247093	XR_881098,XR_881099,XR_881104	Gm42253	predicted gene, 42253, transcript variant X3	lncRNA	.	5625138	.	-2.43022	-2.48833	0.11103	1	-4.3838	-2.6388	0.0264707	0.216905	0.27985	0.120232	0.066562	0.27985	0.120232	0.066562	12	6	3	0.179878	0.079314	0.039182	0.472396	0.207045	0.101721
105247161	XR_881395	Gm12415	predicted gene 12415	lncRNA	.	3650585	.	-1.08608	1.14175	0.692564	1	-2.11462	0.761445	0.000270771	0.00725633	1.70733	1.62566	1.04982	1.70733	1.62566	1.04982	127	144	68	2.25851	2.07673	1.04231	5.93131	5.42121	2.70589
105247205	XR_881562	Gm42344	predicted gene, 42344	lncRNA	.	5625229	.	-1.00194	-0.172348	1	1	-2.00997	-0.57871	0.013628	0.139178	0.89241	0.891119	0.510925	0.89241	0.891119	0.510925	48	59	27	0.066325	0.067353	0.032802	0.174183	0.175822	0.085156
105247207	XM_030253952	Gm42346	predicted gene, 42346	protein_coding	XP_030109812.1	5625231	.	-1.06227	0.991166	0.796191	1	-3.27621	0.421679	2.6691e-07	2.11788e-05	1.59255	1.53482	0.690494	1.59255	1.53482	0.690494	113	131	39	0.962866	0.907815	0.289177	2.52868	2.3698	0.750718
105734727	NM_001308449	Gm27021	predicted gene, 27021	protein_coding	NP_001295378.1	5504136	.	-1.59138	-0.58701	0.101375	1	-3.80745	-0.940361	7.67142e-05	0.00267693	0.835858	0.577721	0.268568	0.835858	0.577721	0.268568	44	34	13	0.697499	0.440491	0.169279	1.83177	1.14988	0.439457
105943584	NM_001310016,NM_001310017	Gm45927	predicted gene, 45927	protein_coding	NP_001296945.1;NP_001296946.1	5825564	.	1.48174	3.28962	0.0109205	0.591391	2.99527	3.97504	1.08652e-12	2.75403e-10	3.14554	3.65895	4.61557	3.14554	3.65895	4.61557	440	803	1494	2.44842	3.66333	7.2484	6.43004	9.56293	18.8172
105948585	NR_132308,NR_132309	Gm45928	predicted gene, 45928	lncRNA	.	5825565	.	-2.91645	-1.34334	0.00242152	0.289388	-6.87114	-1.54813	6.16451e-06	0.000330889	0.635068	0.248905	0.10929	0.635068	0.248905	0.10929	31	13	5	0.526906	0.183894	0.067827	1.38376	0.480046	0.176082
106014251	NR_132314	Gm28043	predicted gene, 28043	lncRNA	.	5547779	.	1.19939	2.69805	0.263593	1	-3.92107	1.88917	7.26043e-14	2.40914e-11	2.78011	3.00714	1.31918	2.78011	3.00714	1.31918	329	486	95	0.578812	0.698696	0.145226	1.52008	1.82391	0.377015
107303348	NM_001320725	Gm45935	predicted gene, 45935	protein_coding	NP_001307654.1	5825572	.	-2.01468	0.0713786	0.00315408	0.333783	-2.80748	-0.063381	6.04251e-05	0.00219236	1.24708	0.749143	0.573298	1.24708	0.749143	0.573298	77	47	31	0.320705	0.160021	0.109512	0.842236	0.417725	0.284298
108167537	XR_001778581,XR_001778582,XR_001778583	Gm46043	predicted gene, 46043, transcript variant X1	lncRNA	.	5825680	.	3.33957	-1.86922	0.00903825	0.533812	2.47111	-2.15997	0.111707	0.509791	0.1467	0.445859	0.342065	0.1467	0.445859	0.342065	6	25	17	0.009863	0.058627	0.024123	0.025903	0.153043	0.062625
108167560	XM_017313046,XM_030243924,XM_030243925	Gm46058	predicted gene, 46058, transcript variant X3	protein_coding	XP_017168535.1;XP_030099784.1;XP_030099785.1	5825695	.	-2.7799	-2.18638	0.0452806	1	1.04738	-1.6175	1	1	0.362245	0.139332	0.377455	0.362245	0.139332	0.377455	16	7	19	0.072781	0.024589	0.078991	0.191138	0.064187	0.205065
108167659	XR_001779208	LOC108167659	uncharacterized LOC108167659	lncRNA	.	.	.	-3.90244	-2.54796	0.016576	0.718172	-1.33543	-2.08997	0.564053	0.948928	0.300894	0.0812577	0.230367	0.300894	0.0812577	0.230367	13	4	11	0.028564	0.006328	0.022324	0.075016	0.016519	0.057955
108167700	XM_017313741	Gm46139	predicted gene, 46139	protein_coding	XP_017169230.1	5825776	.	2.2858	-0.212575	0.00162118	0.224141	1.29072	-0.719105	0.406621	0.867995	0.584475	1.10052	0.718363	0.584475	1.10052	0.718363	28	79	41	0.076822	0.18098	0.0988	0.201749	0.472439	0.256489
108167726	XR_001779419	Gm37120	predicted gene, 37120	lncRNA	.	5610348	.	1.21203	-3.16219	1	1	3.24291	-2.39246	0.0384743	0.274817	0.0994382	0.120232	0.305785	0.0994383	0.120232	0.305785	4	6	15	0.022628	0.024595	0.0742	0.059426	0.064205	0.192627
108167746	XR_001779535	Gm46172	predicted gene, 46172	lncRNA	.	5825809	.	1.22825	-0.377264	0.43777	1	-2.60765	-1.04645	0.00470459	0.064848	0.731222	0.856913	0.324039	0.731222	0.856913	0.324039	37	56	16	0.309322	0.38313	0.110522	0.812342	1.00014	0.286921
108167881	XR_001780158,XR_001780161,XR_003949636,XR_003949637,XR_003949638,XR_003949639,XR_003949640,XR_003949641	Gm46268	predicted gene, 46268, transcript variant X2	lncRNA	.	5825905	.	2.40448	-2.40048	0.133184	1	2.95402	-2.21606	0.0347041	0.257562	0.123263	0.283655	0.342065	0.123263	0.283655	0.342065	5	15	17	0.03031	0.128902	0.106316	0.079602	0.336492	0.276001
108167883	XM_030246458	Gm46270	predicted gene, 46270	protein_coding	XP_030102318.1	5825907	.	-3.38261	-2.41707	0.0250426	0.854256	1.13327	-1.73443	0.870082	1	0.321636	0.100877	0.359868	0.321636	0.100877	0.359868	14	5	18	0.090919	0.022138	0.098501	0.238771	0.05779	0.255714
108167923	XR_001780299	Gm46293	predicted gene, 46293	lncRNA	.	5825930	.	-2.34502	-1.65359	0.0439575	1	-8.36343	-1.96713	0.000126105	0.00393405	0.496	0.231211	0.066562	0.496	0.231211	0.066562	23	12	3	0.197635	0.080411	0.015996	0.519029	0.209909	0.041526
108167929	XR_001780338,XR_001780339,XR_001780340,XR_001780341,XR_001780342	LOC108167929	uncharacterized LOC108167929, transcript variant X1	lncRNA	.	.	.	-1.1681	0.327588	0.501612	1	-2.14665	-0.00746687	0.00186426	0.0319163	1.21418	1.09074	0.690494	1.21418	1.09074	0.690494	74	78	39	1.65282	1.39726	0.724697	4.34063	3.64747	1.88135
108167988	gene-LOC108167988	LOC108167988	.	pseudogene	.	.	.	-1.3833	-1.17237	0.317351	1	-2.1747	-1.39357	0.0335099	0.25198	0.567209	0.430435	0.287296	0.567209	0.430435	0.287296	27	24	14	0.250339	0.175072	0.107192	0.65744	0.457017	0.278275
108168022	XR_001780668	Gm46371	predicted gene, 46371	lncRNA	.	5826008	.	-2.79727	-1.28496	0.00318237	0.333783	-1.5736	-1.00798	0.150804	0.590975	0.651545	0.266384	0.445733	0.651545	0.266384	0.445733	32	14	23	0.025363	0.008779	0.01603	0.066608	0.022916	0.041616
108168092	XR_001780981	Gm46422	predicted gene, 46422	lncRNA	.	5826059	.	1.53154	-0.62902	0.142064	1	2.70485	-0.0980799	0.000123959	0.00388036	0.567209	0.798037	1.20562	0.567209	0.798037	1.20562	27	51	83	0.075674	0.117784	0.203949	0.198734	0.307469	0.529462
108168104	XR_001781015	Gm46433	predicted gene, 46433	lncRNA	.	5826070	.	-3.60482	-2.62068	0.0264707	0.85826	-3.32307	-2.56647	0.0586286	0.355472	0.27985	0.0812577	0.0880839	0.27985	0.0812577	0.0880839	12	4	4	0.011559	0.003054	0.003264	0.030357	0.007971	0.008473
108168256	XR_001781738	Gm46530	predicted gene, 46530	lncRNA	.	5826167	.	-2.35819	-0.114963	0.000644633	0.122676	-2.11378	-0.0583419	0.00244589	0.0395372	1.18051	0.619126	0.676354	1.18051	0.619126	0.676354	71	37	38	0.417464	0.177373	0.194589	1.09634	0.463024	0.505162
108168261	XR_001781744	Gm46534	predicted gene, 46534	lncRNA	.	5826171	.	3.58161	-2.29306	0.0347041	0.960604	4.3144	-2.11386	0.00423033	0.0598941	0.0994382	0.334259	0.39483	0.0994383	0.334259	0.39483	4	18	20	0.038645	0.156438	0.183149	0.101489	0.408373	0.475463
108168278	NR_155457	Gm46545	predicted gene, 46545	lncRNA	.	5826182	.	4.94587	-1.68682	0.000538084	0.116905	-1.12995	-3.09357	1	1	0.123263	0.535092	0.10929	0.123263	0.535092	0.10929	5	31	5	0.047602	0.290447	0.045097	0.125013	0.758197	0.117073
108168297	XR_001781962,XR_003951855	Gm46558	predicted gene, 46558, transcript variant X1	lncRNA	.	5826195	.	-1.03705	0.776854	0.923042	1	-2.71447	0.259534	1.7969e-05	0.000815757	1.43965	1.40669	0.704496	1.43965	1.40669	0.704496	96	114	40	0.433685	0.34015	0.12542	1.13894	0.887945	0.325598
108168299	XR_001781978,XR_001781979,XR_001781980,XR_001781981	Gm46560	predicted gene, 46560, transcript variant X2	lncRNA	.	5826197	.	3.47242	-1.82994	0.00616054	0.449719	3.04805	-1.96471	0.0276789	0.22302	0.1467	0.461119	0.411998	0.1467	0.461119	0.411998	6	26	21	0.061813	0.24986	0.19905	0.162332	0.652247	0.516743
108168464	gene-LOC108168464	LOC108168464	.	pseudogene	.	.	.	-1.57215	-2.63576	0.472	1	5.6257	-0.788861	5.27277e-07	3.88017e-05	0.214811	0.139332	0.935749	0.214811	0.139332	0.935749	9	7	58	0.265561	0.151274	1.52659	0.697418	0.394893	3.9631
108168740	XM_017319366	Gm46731	predicted gene, 46731	protein_coding	XP_017174855.1	5826368	.	2.8249	-1.14647	0.00377845	0.348266	-1.04575	-2.04325	1	1	0.27985	0.685599	0.268568	0.27985	0.685599	0.268568	12	42	13	0.134009	0.404744	0.128324	0.351936	1.05656	0.333136
108168741	XR_001783249	Gm46732	predicted gene, 46732	lncRNA	.	5826369	.	-1.12239	-0.853166	0.829731	1	-2.49549	-1.26715	0.0103064	0.113724	0.635068	0.577721	0.287296	0.635068	0.577721	0.287296	31	34	14	0.388644	0.349274	0.147733	1.02066	0.911761	0.383521
108168760	XR_001783307,XR_001783308,XR_001783309,XR_001783310	LOC108168760	uncharacterized LOC108168760, transcript variant X2	lncRNA	.	.	.	-5.24889	-3.03767	0.0443061	1	-2.01321	-2.72445	0.319467	0.801193	0.214811	0.0412009	0.10929	0.214811	0.0412009	0.10929	9	2	5	0.099912	0.006938	0.027525	0.262389	0.018113	0.071456
108168783	XR_003954050	Gm46756	predicted gene, 46756	lncRNA	.	5826393	.	1.11566	-1.57833	0.88215	1	-4.42005	-2.29828	0.0103994	0.114161	0.362245	0.399083	0.0880839	0.362245	0.399083	0.0880839	16	22	4	0.057409	0.064716	0.012881	0.150766	0.168938	0.03344
108168925	XM_017320472,XM_017320473,XM_017320474,XM_017320475,XM_017320476,XM_017320477	Gm46841	predicted gene, 46841, transcript variant X1	protein_coding	XP_017175961.1;XP_017175962.1;XP_017175963.1;XP_017175964.1;XP_017175965.1;XP_017175966.1	5826478	.	-1.16881	-1.53508	0.770192	1	-4.22136	-2.074	0.00662995	0.082648	0.421094	0.367035	0.10929	0.421094	0.367035	0.10929	19	20	5	0.00733	0.006377	0.001544	0.01925	0.016646	0.004009
108169023	XM_017321193	Gm46901	predicted gene, 46901	protein_coding	XP_017176682.1	5826538	.	1.45761	0.288003	0.0915217	1	-2.54163	-0.518644	0.000949785	0.0188613	0.973287	1.26606	0.462309	0.973287	1.26606	0.462309	54	97	24	0.281299	0.413474	0.106706	0.738747	1.07935	0.277014
108169060	XM_017321226,XM_017321227	LOC108169060	zinc finger protein 431-like, transcript variant X2	protein_coding	XP_017176715.1;XP_017176716.1	.	.	-2.30625	-2.03697	0.0682606	1	-2.71992	-2.07932	0.0310526	0.239756	0.382129	0.176788	0.150788	0.382129	0.176788	0.150788	17	9	7	0.123843	0.055028	0.045939	0.325236	0.143647	0.11926
112694759	NM_001364933,NR_157366,NR_157367	Gm20517	predicted gene 20517	protein_coding	NP_001351862.1	5141982	.	-1.0923	-0.0431888	0.769313	1	-5.14884	-0.713924	4.5294e-07	3.40171e-05	0.986337	0.924532	0.249594	0.986337	0.924532	0.249594	55	62	12	0.363932	0.308816	0.217076	0.955759	0.80615	0.563541
113002583	NM_001365338	Shld3	shieldin complex subunit 3	protein_coding	NP_001352267.1	6194609	.	1.75647	-0.364905	0.0385652	1	2.28894	-0.119268	0.00105353	0.0204324	0.6184	0.957189	1.15554	0.6184	0.957189	1.15554	30	65	78	0.29517	0.524862	0.674842	0.775176	1.37013	1.75192
115486129	XR_003953862	LOC115486129	uncharacterized LOC115486129	lncRNA	.	.	.	-7.55305	-2.68684	0.00572059	0.424393	-6.97062	-2.63573	0.00572059	0.0747856	0.300894	0.0412009	0.0447141	0.300894	0.0412009	0.0447141	13	2	2	0.00953	0.001249	0.00114	0.025028	0.003261	0.00296
115486295	XR_003955939	LOC115486295	uncharacterized LOC115486295	lncRNA	.	.	.	-1.36559	-1.56364	0.457819	1	-4.44218	-2.02228	0.00432709	0.060699	0.440188	0.334259	0.10929	0.440188	0.334259	0.10929	20	18	5	0.021797	0.016154	0.003898	0.057242	0.04217	0.010118
115486418	XM_011249622,XM_011249623,XM_011249624,XM_011249625,XM_030255015	LOC115486418	zinc finger protein 431-like, transcript variant X3	protein_coding	XP_011247924.1;XP_011247925.1;XP_011247926.1;XP_011247927.1;XP_030110875.1	.	.	-1.0051	2.53533	0.98612	1	-2.17199	2.08617	6.20449e-06	0.000332059	2.76125	2.755	1.87183	2.76125	2.755	1.87183	324	397	169	1.49928	1.35451	0.31034	3.93741	3.53587	0.805659
115486472	XR_003946666	LOC115486472	uncharacterized LOC115486472	lncRNA	.	.	.	-1.0518	-0.425174	0.929349	1	-2.72006	-0.92333	0.00241842	0.0393371	0.79194	0.761523	0.342065	0.79194	0.761523	0.342065	41	48	17	0.120565	0.114602	0.041867	0.316627	0.299162	0.108689
115486533	XR_003946803	LOC115486533	uncharacterized LOC115486533	lncRNA	.	.	.	-1.65795	-0.132622	0.0439784	1	-2.1249	-0.249953	0.00409127	0.0585154	1.07452	0.736656	0.603501	1.07452	0.736656	0.603501	62	46	33	0.07654	0.046327	0.035837	0.20101	0.120934	0.093036
115486875	XR_003947404	LOC115486875	uncharacterized LOC115486875	lncRNA	.	.	.	-2.19964	-0.781997	0.00795583	0.51868	-2.55421	-0.833845	0.00366341	0.0539051	0.821367	0.430435	0.377455	0.821367	0.430435	0.377455	43	24	19	0.43389	0.19541	0.166752	1.13948	0.510107	0.432897
115487081	XR_003947751	LOC115487081	uncharacterized LOC115487081	lncRNA	.	.	.	22.7363	-1.84969	2.1476e-06	0.00178153	15.1102	-2.34061	0.000142819	0.00433686	0.0255095	0.535092	0.377455	0.0255094	0.535092	0.377455	1	31	19	0.001226	0.030367	0.019909	0.003219	0.079272	0.051684
115487101	XR_003947873	LOC115487101	uncharacterized LOC115487101	lncRNA	.	.	.	1.29586	-2.06707	0.707153	1	4.28477	-0.955766	3.54976e-05	0.00141448	0.236818	0.300721	0.824751	0.236818	0.300721	0.824751	10	16	49	0.079917	0.112818	0.368319	0.209877	0.294506	0.956174
115487118	XR_003947998	LOC115487118	uncharacterized LOC115487118	lncRNA	.	.	.	-2.025	-1.10529	0.0384848	1	-1.96182	-1.07839	0.0490435	0.321843	0.667837	0.367035	0.377455	0.667837	0.367035	0.377455	33	20	19	0.582115	0.290792	0.284293	1.52875	0.759096	0.73804
115487197	XR_003948255	LOC115487197	uncharacterized LOC115487197	lncRNA	.	.	.	1.13601	-1.27137	0.793446	1	-3.71785	-1.97489	0.00432709	0.060699	0.440188	0.491165	0.130188	0.440188	0.491165	0.130188	20	28	6	0.012312	0.014726	0.003328	0.032334	0.038441	0.008641
115487383	XR_003948849	LOC115487383	uncharacterized LOC115487383	lncRNA	.	.	.	-3.19498	-1.88945	0.00903825	0.533812	-2.36206	-1.75709	0.0425388	0.293621	0.459033	0.158182	0.21088	0.459033	0.158182	0.21088	21	8	10	0.122137	0.034807	0.050287	0.320758	0.090861	0.130548
115487436	XM_030245427	LOC115487436	zinc finger protein 431-like	protein_coding	XP_030101287.1	.	.	-2.4432	-1.85272	0.0425388	1	-2.80356	-1.8847	0.0191693	0.175446	0.440188	0.195158	0.171098	0.440188	0.195158	0.171098	20	10	8	0.088154	0.037579	0.031567	0.23151	0.098099	0.081949
115487452	XR_003949003	LOC115487452	uncharacterized LOC115487452	lncRNA	.	.	.	-1.40286	-0.154414	0.186869	1	-2.38592	-0.41771	0.00166818	0.0293863	1.01209	0.785968	0.510925	1.01209	0.785968	0.510925	57	50	27	0.143567	0.102624	0.059274	0.377035	0.267895	0.153878
115487459	XR_003949012	LOC115487459	uncharacterized LOC115487459	lncRNA	.	.	.	2.31784	-1.04522	0.0119749	0.615409	1.64194	-1.3581	0.206011	0.684827	0.342083	0.698533	0.526773	0.342083	0.698533	0.526773	15	43	28	0.128963	0.310336	0.212895	0.338682	0.810117	0.552685
115487471	XR_003949035	LOC115487471	uncharacterized LOC115487471	lncRNA	.	.	.	-1.73971	-0.251718	0.033817	0.960604	-3.84468	-0.563604	9.41362e-06	0.000470681	1.02479	0.672547	0.342065	1.02479	0.672547	0.342065	58	41	17	0.012126	0.006928	0.002977	0.031846	0.018086	0.007727
115487483	XR_003949053	LOC115487483	uncharacterized LOC115487483	lncRNA	.	.	.	-1.22958	-1.79037	0.623404	1	-8.56485	-2.42045	0.00118753	0.0223198	0.362245	0.300721	0.0447141	0.362245	0.300721	0.0447141	16	16	2	0.05371	0.0451	0.003976	0.141054	0.11773	0.010323
[truncated: 22 more rows]

## Sheet: GO_stat
source	term_id	term_name	intersections	adjusted_p_value	term_size	query_size	intersection_size	effective_domain_size
[truncated: 8,716 more rows]

## Sheet: GO_genes
source	term_id	term_name	adjusted_p_value	intersection_size	Gene_ID	Transcript_ID	Gene_Symbol	gene_biotype	C2C12_McPc100/McPc0.fc	C2C12_McPc100/McPc0.logCPM	C2C12_McPc100/McPc0.raw.pval	C2C12_McPc100/McPc0.bh.pval	C2C12_McPc300/McPc0.fc	C2C12_McPc300/McPc0.logCPM	C2C12_McPc300/McPc0.raw.pval	C2C12_McPc300/McPc0.bh.pval	N_C2C12_McPc0	N_C2C12_McPc100	N_C2C12_McPc300
[truncated: 89,021 more rows]
